# Supplementary material for: Subthalamic nucleus stabilizes movements by reducing neural spike variability in monkey basal ganglia
Source: Nat Commun. 2022 Apr 25;13:2233. doi: 10.1038/s41467-022-29750-2 (PMC9038919; doi:10.1038/s41467-022-29750-2)
Supplement: Supplementary file 5 — Source data [file 41467_2022_29750_MOESM5_ESM.zip]

Archive with 15 entries (14 files):
- Source_data/
- Source_data/Fig1.xlsx
- Source_data/Fig2.xlsx
- Source_data/Fig3_and_Supplementary_Fig12.xlsx
- Source_data/Fig4_and_Supplementary_Fig12.xlsx
- Source_data/Fig5.xlsx
- Source_data/Fig6.xlsx
- Source_data/Supplementary_Fig1.xlsx
- Source_data/Supplementary_Fig10_and_12.xlsx
- Source_data/Supplementary_Fig11.xlsx
- Source_data/Supplementary_Fig13.xlsx
- Source_data/Supplementary_Fig2.xlsx
- Source_data/Supplementary_Fig3.xlsx
- Source_data/Supplementary_Fig7.xlsx
- Source_data/Table1.xlsx
