# Supplementary material for: Subthalamic nucleus stabilizes movements by reducing neural spike variability in monkey basal ganglia
Source: Nat Commun. 2022 Apr 25;13:2233. doi: 10.1038/s41467-022-29750-2 (PMC9038919; doi:10.1038/s41467-022-29750-2)
Supplement: Supplementary file 5 — Source data [file 41467_2022_29750_MOESM5_ESM.zip › Source_data/Fig1.xlsx]

## Sheet: Fig1d - E with CNO
Figure 1d
Normalized firing rate in the STN of Monkey E with CNO administration.
neuron #	-15 min	-10 min	-5 min	0 min	5 min	10 min	15 min	20 min	25 min
1	1.01323	1.00422	0.982555	0.954079	0.959951	1.01	0.955235	1.00283	0.973353
2	1.01718	0.969051	1.01377	0.997392	0.989092	1.01331	0.986652	0.955498	1.01482
3	0.998129	0.990535	1.01134	0.880224	1.0445	0.879849	0.86631	0.871916	0.907369
4	1.11182	0.954524	0.933651	1.07398	0.993373	0.7293	0.659706	0.747032	0.759616
5	1.00461	1.00461	0.99078	1.12442	1.02722	0.98907	1.05111	0.943949	0.810855
6	0.797904	0.858545	1.34355	1.21865	1.46994	0.902956	0.0592998	0.0494021	0.00692552
7	0.99194	0.997516	1.01054	1.01184	0.938129	1.01307	0.943884	0.99605	0.931175
8	0.247556	1.43143	1.32101	1.35741	1.28462	1.06195	0.839542	0.783364	0.864975
9	1.15572	0.959428	0.884847	0.933437	0.863118	1.08515	0.925542	0.974306	0.753679
10	1.39695	0.774139	0.82891	0.783201	0.942862	0.612033	0.424564	0.545867	0.982561
11	1.03902	1.48072	0.480254	0.252737	0.22537	0.253542	0.197199	0.253542	0.488302
12	1.04411	1.11533	0.840565	0.898446	0.723396	0.675878	0.618962	0.660226	0.671865

## Sheet: Fig 1d - K with DCZ
Figure 1d
Normalized firing rate in the STN of Monkey K with DCZ administration.
neuron #	-15 min	-10 min	-5 min	0 min	5 min	10 min	15 min	20 min	25 min
1	1.30391	0.902255	0.793838	0.786777	0.895236	0.756481	0.509194	0.753368	0.655528
2	0.892364	0.958232	1.1494	0.984884	0.624859	0.310388	0.267709	0.382442	0.432326
3	1.04744	1.06974	0.88282	1.24953	0.97292	0.980342	0.819871	0.811536	0.675549
4	1.06323	1.08363	0.853137	1.14317	0.727068	0.458087	0.504041	0.359073	0.262181
5	1.01779	0.972167	1.01004	1.06397	0.677204	0.605293	0.587537	0.632195	0.65533
6	0.934697	1.0299	1.03541	0.72941	0.501434	0.327721	0.370279	0.479712	0.548633
7	0.953757	1.09682	0.949422	1.17551	1.18266	0.706235	0.587514	0.500236	0.618035
8	1.01749	1.00126	0.981253	1.03177	0.988955	1.10827	1.0895	1.01104	0.932099
9	0.979255	1.02174	0.999009	0.929267	0.781866	0.635048	0.560765	0.551151	0.602421
10	0.986012	0.956384	1.0576	1.02894	1.14266	1.02894	0.604609	0.772864	0.461596
11	0.987613	1.02173	0.990661	0.929738	0.731687	0.880225	0.891228	0.730668	0.815643
12	1.07167	0.911232	1.0171	0.966636	0.898134	0.951413	0.624127	1.06671	0.538748
13	1.25129	0.970131	0.77858	1.00522	0.647949	0.692187	0.362574	0.388018	0.407896
14	0.92228	1.16963	0.908092	1.43559	0.870684	0.834137	0.551792	0.783019	0.762655
15	1.26742	0.930337	0.802247	0.66382	0.558427	0.566292	0.637079	0.547664	0.660674
16	1.21777	1.01159	0.770641	0.44058	0.285897	0.335125	0.363416	0.246585	0.318611
17	1.11674	0.758143	1.12512	1.02077	0.518487	0.548837	0.725882	0.43244	0.695636
18	1.24074	0.788814	0.970448	1.00081	1.21083	0.901845	1.2904	1.12873	1.17036
19	1.02703	0.931932	1.04104	1.0993	1.07115	0.909202	0.661531	0.880881	0.873221
20	1.10838	0.961813	0.929807	0.813651	0.26974	0.367519	0.26999	0.345018	0.398342

## Sheet: Fig 1d - U with DCZ
Figure 1d
Normalized firing rate in the STN of Monkey U with DCZ administration.
neuron #	-15 min	-10 min	-5 min	0 min	5 min	10 min	15 min	20 min	25 min
1	0.955726	1.01695	1.02732	0.150674	0.178136	0.257523	0.140282	0.0807181	0.197435
2	0.949248	1.00015	1.0506	0.429739	0.170175	0.207752	0.163251	0.203184	0.35036
3	1.04151	0.998574	0.959918	0.22084	0.317928	0.355076	0.219587	0.266975	0.319898
4	0.999898	0.995593	1.00451	0.840557	1.08755	1.12089	1.06776	1.05345	0.976187
5	0.899141	0.994335	1.10652	1.41107	0.855634	0.646801	1.15942	1.15868	1.17468
6	1.00339	1.02685	0.969755	0.842549	0.766796	0.778198	0.910524	0.877279	1.17157
7	0.994941	0.904281	1.10078	0.971069	0.767907	0.787272	0.763866	0.718056	0.751213
8	1.07137	0.979132	0.949493	0.963942	0.774535	0.763133	0.643135	0.723152	0.688039
9	1.0742	1.0383	0.887506	1.03399	0.731177	0.430828	0.438991	0.406209	0.568693
10	0.946512	1.03488	1.0186	1	0.833223	0.64186	0.627417	0.752824	0.780233
11	1.07279	0.962046	0.965159	0.927798	0.955374	0.806136	0.868643	1.03116	0.797318
12	1.03239	1.04542	0.922195	1.0258	0.945515	0.659847	0.751632	0.779096	0.487597
13	1.16037	0.948771	0.890862	1.77039	1.08301	0.707541	0.486249	1.06543	0.717318
14	1.05366	0.933008	1.01333	1.18634	0.891404	0.612644	0.612183	0.0988618	0.288347
15	0.955385	0.994234	1.05038	0.672244	0.610572	0.568582	0.478507	0.611555	0.536861
16	0.914114	1.09548	0.990406	1.17392	0.863484	0.689747	0.815073	0.743845	0.79118
17	1.13901	1.06083	0.800166	0.981213	0.695715	0.727423	0.514046	0.484949	0.509196

## Sheet: Fig 1d - K with VEH
Figure 1d
Normalized firing rate in the STN of Monkey K with VEH administration.
neuron #	-15 min	-10 min	-5 min	0 min	5 min	10 min	15 min	20 min	25 min
1	0.760601	1.17697	1.06243	0.771721	0.746516	0.744878	0.799015	0.741394	0.775966
2	1.01181	0.989494	0.9987	1.00098	0.938848	0.958832	0.791293	0.76377	0.791293
3	1.01284	1.08821	0.898955	0.890353	1.02525	1.04493	0.822665	0.781532	0.860675
4	1.14035	1.00185	0.857805	1.00866	1.11793	1.25578	1.66709	1.44155	1.78477
5	1.05409	0.899146	1.04677	1.02643	0.894803	0.93362	0.912853	0.878406	0.754778
6	1.11991	1.13608	0.744005	1.03155	1.01445	0.983968	1.08811	1.04925	1.05821
7	0.942452	1.07271	0.984838	0.846024	0.915525	0.947149	0.918351	0.937644	0.945658
8	1.70769	0.844806	0.447507	1.05587	1.28882	1.09587	1.22319	1.32334	1.1795
9	1.06941	1.06831	0.862274	0.91309	0.71221	0.903218	0.701253	0.657425	0.766995
10	1.01469	0.99441	0.990905	0.963268	0.941938	0.990571	1.10888	1.10689	1.10689
11	1.17955	0.97065	0.849797	0.880086	0.771807	0.641134	0.488423	0.522499	0.461919
12	0.88154	1.04182	1.07664	1.15532	0.860039	0.583871	0.866489	0.89444	1.06215
13	0.98535	1.01066	1.00399	0.650473	0.934171	0.59391	0.730665	0.82405	0.697844
14	1.13717	0.89374	0.969088	1.15307	1.03284	0.93721	1.04694	1.0711	1.25471
15	1.18676	0.853275	0.959961	0.839127	0.777746	0.681291	0.601982	0.596129	0.634589

## Sheet: Fig1e
Figure 1e
Occurrence of abnormal movements (1/min)
		Shoulder	Elbow	Wrist	Digits
Monkey E with CNO	PRE	0.4	0.5	0.4	0.4
	POST	0.7	1.3	0.8	1.1
Monkey K with DCZ	PRE	0.5	0.5	0	0
	POST	2.1	0.7	0.5	0.1
Monkey U with DCZ	PRE	0.1	0.2	0	0
	POST	0.3	1.3	0.1	0.5
