# Supplementary material for: Subthalamic nucleus stabilizes movements by reducing neural spike variability in monkey basal ganglia
Source: Nat Commun. 2022 Apr 25;13:2233. doi: 10.1038/s41467-022-29750-2 (PMC9038919; doi:10.1038/s41467-022-29750-2)
Supplement: Supplementary file 5 — Source data [file 41467_2022_29750_MOESM5_ESM.zip › Source_data/Fig2.xlsx]

## Sheet: Fig2b
Figure 2b
Performance of a reach-and-pull task with CNO/DCZ administration using the contralateral hand
Success rate
Monkey	ET, PRE, mean	ET, POST, mean	ET, PRE, SEM	ET, POST, SEM	SI, PRE, mean	SI, POST, mean	ET, PRE, SEM	ET, POST, SEM
E	0.981792	0.982037	0.0041431	0.00413206	0.81401	0.759727	0.0304683	0.0168155
K	0.931755	0.917181	0.0192184	0.0194954	0.797373	0.803364	0.0188294	0.0255889
U	0.952854	0.948885	0.01093	0.0122961	0.906246	0.795838	0.0201595	0.0267829
RT (s)
Monkey	ET, PRE, mean	ET, POST, mean	ET, PRE, SEM	ET, POST, SEM	SI, PRE, mean	SI, POST, mean	ET, PRE, SEM	ET, POST, SEM
E	0.279811	0.2836	0.00745806	0.0061477	1.879	1.8101	0.0493008	0.0379624
K	0.345019	0.356338	0.012575	0.0116776	1.82472	1.82845	0.046527	0.0391403
U	0.315211	0.291909	0.0103993	0.00816147	2.29473	1.9185	0.088757	0.0596126
MT (s)
Monkey	ET, PRE, mean	ET, POST, mean	ET, PRE, SEM	ET, POST, SEM	SI, PRE, mean	SI, POST, mean	ET, PRE, SEM	ET, POST, SEM
E	0.226157	0.25883	0.0115231	0.0181694	0.289222	0.366888	0.0170479	0.0235279
K	0.332159	0.363057	0.0077725	0.00905443	0.369233	0.419397	0.00911254	0.014763
U	0.375152	0.442795	0.0172796	0.024531	0.479659	0.646433	0.0249762	0.0551672

## Sheet: Fig.2c
Figure 2c
Changes of wrist trajectroies with DCZ administration
Trajectory deviation (mm)
Task timings	Monkey	ET, PRE, mean	ET, POST, mean	ET, PRE, SEM	ET, POST, SEM	SI, PRE, mean	SI, POST, mean	SI, PRE, SEM	SI, POST, SEM
at rest	K	3.14397	7.72468	0.0781581	0.224637	3.15093	8.01759	0.0903332	0.291164
at rest	U	2.57028	7.26155	0.137738	1.83229	2.35809	6.98424	0.104716	1.36761
during movement	K	5.69819	10.2788	0.163054	0.346629	5.67105	10.4486	0.15844	0.439021
during movement	U	4.37112	8.6939	0.249	0.820233	5.0344	9.70504	0.22744	1.07144
Maximum speed (m/s)
Task timings	Monkey	ET, PRE, mean	ET, POST, mean	ET, PRE, SEM	ET, POST, SEM	SI, PRE, mean	SI, POST, mean	SI, PRE, SEM	SI, POST, SEM
at rest	K	0.157333	0.228158	0.00414439	0.00837394	0.169699	0.222451	0.00517174	0.00804309
at rest	U	0.134777	0.173458	0.00440799	0.0079105	0.108883	0.151074	0.00401919	0.0107438
during movement	K	0.743114	0.768261	0.0066243	0.00801483	0.759267	0.807016	0.00738284	0.00938047
during movement	U	0.659795	0.718468	0.00622112	0.00746477	0.628953	0.675132	0.00790063	0.0114349
Tortuosity
Task timings	Monkey	ET, PRE, mean	ET, POST, mean	ET, PRE, SEM	ET, POST, SEM	SI, PRE, mean	SI, POST, mean	SI, PRE, SEM	SI, POST, SEM
around Movement onset	K	1.58237	1.72906	0.00963049	0.0140813	1.58398	1.71318	0.0124354	0.0170559
around Movement onset	U	1.35825	1.35763	0.00531322	0.00673565	1.34675	1.39011	0.00576056	0.0302777

## Sheet: Fig.2e
Figure 2e
Occurrence probability of involuntary movements
Occurrence prob. (%)
Task timing	Monkey	VEH, mean	DCZ, mean	VEH, SEM	DCZ, SEM
Before Task cue	K	6.3589	15.2657	1.52695	2.20151
Before Task cue	U	10.6826	21.6437	1.28813	1.83427
ET	K	14.0878	25.343	2.66906	3.11035
ET	U	13.0144	26.6566	2.32843	2.57669
SI	K	15.6995	25.8363	2.62047	3.13126
SI	U	17.1515	30.0613	2.94835	2.47912
