# Supplementary material for: Subthalamic nucleus stabilizes movements by reducing neural spike variability in monkey basal ganglia
Source: Nat Commun. 2022 Apr 25;13:2233. doi: 10.1038/s41467-022-29750-2 (PMC9038919; doi:10.1038/s41467-022-29750-2)
Supplement: Supplementary file 5 — Source data [file 41467_2022_29750_MOESM5_ESM.zip › Source_data/Fig3_and_Supplementary_Fig12.xlsx]

## Sheet: GPe, INC
Figure 3c and Supplementary Figure 12e, h
Movement-related activity of INC-type neurons in the GPe
		Baseline_firing_rate (Hz)		Peak/trough amplitude (Hz)		Modulation onset (ms)		Modulation duration (ms)
neuron #	Monkey	PRE	POST	PRE	POST	PRE	POST	PRE	POST
1	K	100.897	82.5701	29.6526	30.5333	650	370	120	140
2	K	75.5141	80.101	71.7949	46.5116	270	110	240	360
3	K	22.6367	14.6476	97.9638	115.608	-140	-70	200	160
4	K	101.66	100.514	89.1658	70.1068	330	130	180	400
5	K	68.9853	95.5972	102.869	35.1085	-80	210	540	260
6	K	49.6207	45.1134	29.7314	20.3156	-180	-100	300	140
7	K	69.5213	22.7753	102.381	113.595	370	240	540	540
8	K	66.3783	65.0588	69.6326	90.6754	560	40	300	960
9	K	61.4168	82.3807	55.4171	30.5288	350	440	360	560
10	K	80.3289	43.1872	39.7616	52.0433	10	50	120	120
11	K	66.8817	66.9053	31.961	28.554	-40	90	200	280
12	K	39.8247	37.9639	76.7001	58.3959	-10	40	280	360
13	K	63.0719	77.5883	49.3868	17.8471	370	650	560	300
14	K	72.7094	73.188	37.0629	19.6662	230	240	120	100
15	K	74.2453	54.1364	70.3992	46.7033	-20	10	220	480
16	K	104.378	70.1242	85.4312	50.6355	520	730	480	240
17	K	54.6436	48.1664	102.739	50.602	260	330	420	200
18	K	22.3742	16.3301	38.3995	32.0798	270	210	200	200
19	K	35.4157	17.858	91.9471	60.2103	130	130	260	280
20	K	68.2106	51.3603	133.375	134.781	20	20	220	240
21	U	49.1584	34.2272	78.8871	61.1722	510	520	480	480
22	U	88.9988	71.7705	76.2684	61.8315	710	780	280	220
23	U	123.396	122.417	80.0699	56.2238	40	60	100	80
24	U	22.0502	69.7097	110.796	111.289	-100	-70	320	280
25	U	92.8105	102.72	91.8354	30.2158	220	500	120	160
26	U	92.4001	55.4716	65.0943	88.4615	-130	-40	480	460
27	U	51.8133	26.5802	65.6695	99.516	-120	-90	120	380
28	U	77.4423	55.1463	51.1396	73.9429	100	90	180	200
29	U	53.0752	49.3927	111.021	102.098	80	40	180	240
30	U	71.781	31.7216	53.3566	63.4615	-50	-20	100	120
31	U	32.7324	29.3854	58.1886	26.108	-90	130	80	160
32	U	90.6061	100.072	87.9217	67.2494	140	700	220	200
33	U	107.879	61.1303	120.783	81.4977	-20	80	320	180
34	U	93.5194	66.501	38.284	20.6203	250	140	60	60
35	U	123.426	131.469	89.0797	81.3702	-80	-40	320	320
36	U	37.4402	27.481	45.6323	46.0127	190	140	480	240
37	U	83.1341	67.2359	55.5556	49.2475	-130	-100	80	60
38	U	46.6578	42.2538	39.7959	35.5385	100	100	140	140
39	U	112.166	85.4988	36.0283	43.8462	180	290	120	80
40	U	107.608	83.0782	57.5702	75	180	160	80	100
41	U	108.956	102.405	46.047	28.4615	590	260	240	60
42	U	45.7835	39.717	54.3956	39.7602	-10	740	80	260
43	U	23.8801	32.8988	71.4286	68.8811	160	140	80	140

## Sheet: GPe, DEC
Figure 3c and Supplementary Figure 12e, h
Movement-related activity of DEC-type neurons in the GPe
		Baseline_firing_rate (Hz)		Peak/trough amplitude (Hz)		Modulation onset (ms)		Modulation duration (ms)
neuron #	Monkey	PRE	POST	PRE	POST	PRE	POST	PRE	POST
1	K	88.6975	66.1748	44.6581	62.4887	-120	290	140	260
2	K	54.7199	47.4851	41.0256	35.4072	-100	160	100	340
3	K	134.656	120.508	98.5732	107.834	260	270	200	320
4	K	67.9144	57.6788	37.7622	43.6784	230	240	140	160
5	K	68.514	11.7354	79.0909	24.8159	-150	-100	780	560
6	K	85.3346	81.4665	43.5664	25.3069	370	480	100	200
7	K	58.4228	44.6885	62.5763	40.4142	300	-110	700	80
8	K	34.2077	23.6827	52.1978	40.5144	100	120	180	120
9	K	57.2953	35.1299	57.7473	25.9139	370	-130	140	100
10	K	148.155	144.554	122.308	123.953	-50	-60	160	300
11	K	84.0463	83.8936	56.8531	28.6284	420	170	160	80
12	K	103.673	81.7592	66.0662	51.6484	-100	-140	100	140
13	K	84.5783	81.0093	62.2201	46.2912	210	170	160	180
14	K	59.7355	63.7629	43.9977	40.9365	10	30	320	240
15	K	82.3529	74.7592	67.9314	68.8811	120	120	240	260
16	K	148.518	122.613	113.846	89.6538	60	180	940	540
17	K	23.7176	26.4239	24.8252	18.8077	-80	-90	120	80
18	K	66.2035	44.1414	36.2283	46.5412	40	40	160	300
19	K	52.0611	45.5051	43.0521	40.8135	-80	-30	200	140
20	U	104.459	81.6993	62.766	50.5128	260	240	140	180
21	U	55.4696	63.7571	55.5331	36.9397	80	40	180	200
22	U	93.788	65.9337	61.2536	48.4972	260	280	260	160
23	U	59.2928	62.4524	65.9024	72.4314	-110	-80	320	240
24	U	122.402	127.857	88.4615	100.659	230	260	120	320
25	U	87.4605	80.0885	30.9553	43.8869	200	90	160	160
26	U	96.0145	77.6042	52.7244	34.2062	470	590	240	320
27	U	112.255	94.8989	72.3558	73.1588	-30	70	200	160
28	U	56.9649	48.6178	44.898	37.6868	-180	-140	200	120
29	U	98.0545	29.2484	82.3565	20.8087	-20	120	300	140
30	U	98.0233	59.9752	70.7101	75.0861	260	310	260	340
31	U	81.9066	81.0117	37.2781	52.899	-110	270	180	240
32	U	81.3965	82.8379	29.5406	37.2074	380	390	260	100
33	U	70.5437	44.2793	43.7991	53.0769	150	50	100	180
34	U	122.911	89.5121	92.2009	83.8462	150	80	240	280
35	U	88.3947	60.7286	63.7973	35.964	-50	250	420	120

## Sheet: GPi, INC
Figure 3f and Supplementary Figure 12b, e, h
Movement-related activity of INC-type neurons in the GPi
		Baseline_firing_rate (Hz)		Peak/trough amplitude (Hz)		Modulation onset (ms)		Modulation duration (ms)
neuron #	Monkey	PRE	POST	PRE	POST	PRE	POST	PRE	POST
1	E	113.685	105.647	52.6525	35.6643	-120	660	100	260
2	E	103.475	79.2382	130.819	87.5473	-80	-60	140	40
3	E	58.5434	32.0697	40.4615	72.1893	-30	-70	180	220
4	E	107.225	105.457	39.6635	37.2115	220	650	280	300
5	E	57.1078	61.4706	51.1834	58.1104	-80	-100	120	120
6	E	82.5779	106.888	67.1501	57.7316	100	140	120	420
7	E	71.349	67.2816	40.9856	56.1983	800	-80	200	80
8	E	41.7367	20.3134	92.5262	130.038	-100	-110	260	360
9	E	168.401	131.321	77.4038	98.1582	130	20	160	280
10	K	84.274	109.031	62.9121	40.3964	-20	-180	200	80
11	K	92.6841	77.4917	48.5577	25.2938	210	-100	100	60
12	K	86.1796	113.074	60.2357	46.5385	300	290	200	240
13	K	99.2503	135.425	95.9402	73.0249	10	20	180	140
14	K	65.2834	55.7161	76.015	92.6374	-50	-40	200	240
15	K	41.934	25.6455	87.2016	75.0723	-140	-120	160	640
16	K	33.4049	26.7123	81.1298	87.4005	-10	50	280	260
17	K	32.2027	33.5079	27.7644	30.8488	40	-150	120	120
18	K	58.8235	53.8947	33.2332	22.5199	10	70	120	100
19	K	69.7826	79.0451	55.3613	50.6689	160	120	260	180
20	K	62.9823	60.305	40.6177	18.3488	290	660	200	160
21	K	74.4307	67.756	70.979	43.8511	80	100	720	680
22	U	109.559	126.238	72.449	41.4776	100	560	100	220
23	U	92.1212	84.928	46.7611	36.0621	270	160	100	220
24	U	95.6692	114.559	128.812	112.56	-50	-60	220	260
25	U	64.237	59.0832	77.7473	13.0671	-70	-130	180	120
26	U	69.4874	63.729	74.7041	71.533	-90	-90	500	420
27	U	101.423	92.1817	57.7473	48.1582	-110	-60	180	100
28	U	89.1772	78.6765	84.3014	92.1154	790	730	200	260
29	U	36.4352	25.1564	145.708	117.866	20	60	320	320
30	U	43.6078	20.2481	87.4625	62.049	100	-50	260	540
31	U	107.467	76.3806	159.041	133.594	460	320	380	480
32	U	105.053	117.198	124.176	120.577	-100	-80	160	400
33	U	123.507	116.642	53.0048	69.4368	-40	-20	300	400

## Sheet: GPi, DEC
Figure 3f and Supplementary Figure 12b, e, h
Movement-related activity of DEC-type neurons in the GPi
		Baseline_firing_rate (Hz)		Peak/trough amplitude (Hz)		Modulation onset (ms)		Modulation duration (ms)
neuron #	Monkey	PRE	POST	PRE	POST	PRE	POST	PRE	POST
1	E	86.893	71.1571	85.9729	73.7401	-60	-60	240	320
2	E	37.5444	60.4497	27.4208	52.2104	-120	-120	200	180
3	E	23.3978	28.0877	27.2398	28.9298	-130	-130	120	220
4	E	98.5994	70.108	53.5385	45.0928	90	290	60	60
5	E	93.2966	113.652	66.7794	101.338	-70	-90	220	200
6	E	60.5921	73.8251	52.6525	52.183	80	40	160	180
7	E	112.109	104.427	80.9878	85.2925	10	0	160	160
8	E	81.8143	91.4364	47.6399	67.5244	-60	-90	80	120
9	E	39.1452	45.1797	25.6098	25.3344	-160	-140	240	60
10	E	29.4352	36.7647	15.5253	14.4649	-20	-180	60	20
11	E	122.125	90.8688	114.216	77.5553	-80	-100	200	260
12	K	60.0751	73.7836	39.2405	43.4911	10	80	140	100
13	K	98.132	93.5173	60.9341	61.8216	-160	-110	140	140
14	K	123.191	105.123	90.286	84.5085	120	110	100	100
15	K	84.1727	89.7855	73.6193	87.1368	-80	-50	280	260
16	K	90.3444	93.9986	29.1209	28.0716	660	220	340	80
17	K	121.058	120.323	46.978	68.0288	220	220	80	380
18	K	84.808	88.7991	73.9011	55.5021	-120	-90	280	240
19	K	44.4181	44.5407	27.9777	27.1795	30	50	160	120
20	K	91.5718	86.0596	70.0993	75.9744	10	60	200	120
21	K	77.6432	68.5799	52.0299	56.3929	10	30	80	60
22	K	120.838	112.262	80.0214	58.5003	180	-50	160	140
23	K	75.3893	92.2698	61.5934	65.1942	180	200	200	180
24	K	66.4792	73.5235	45.6593	47.0478	-160	-110	120	100
25	K	49.5864	108.075	79.8077	90.1134	130	110	200	120
26	K	74.6936	78.4926	49.0385	49.9507	100	110	680	680
27	K	54.7181	50.3752	47.0588	22.0513	210	180	140	120
28	K	82.2701	70.441	63.7146	47.7376	30	50	120	140
29	K	58.571	49.8026	43.1034	33.2562	130	140	180	160
30	K	66.7112	74.7622	41.4456	39.2423	740	760	180	240
31	K	94.8307	95.6319	76.7905	54.4245	170	210	200	560
32	K	121.757	106.943	119.301	89.4615	260	270	140	140
33	U	137.897	160.734	56.4777	34.9068	690	400	140	160
34	U	116.324	108.003	91.568	74.8565	410	470	240	260
35	U	78.089	88.6184	33.1361	22.3029	260	-50	240	60
36	U	79.3933	81.5504	54.498	31.1671	10	130	220	100
37	U	127.488	113.577	108.605	64.0252	290	270	100	120
38	U	115.557	124.233	74.6415	107.891	40	220	400	200
39	U	74.0445	73.2601	61.5385	68.4367	150	150	260	260
40	U	100.116	102.037	83.9053	99.5533	-50	-20	320	280
41	U	60.9219	56.6534	40.9024	27.1127	800	580	200	420
42	U	64.1899	58.7307	33.0621	35.3105	240	-100	240	80
43	U	131.923	125.474	81.1126	109.675	-100	-70	260	140
44	U	119.402	90.2581	96.6484	95.1788	80	120	160	140
45	U	97.8076	109.174	55.4759	25.4764	200	320	200	120
46	U	102.018	87.451	83.9874	72.5783	-160	-110	260	200
47	U	72.5682	80.6209	72.6845	61.8234	-60	-20	280	280
48	U	77.2395	62.5446	57.9278	52.7885	440	440	160	280
49	U	97.5529	94.5378	68.981	116.065	630	-70	200	340
50	U	75.6078	78.5314	48.8511	48.8428	220	190	200	220
