# Supplementary material for: Subthalamic nucleus stabilizes movements by reducing neural spike variability in monkey basal ganglia
Source: Nat Commun. 2022 Apr 25;13:2233. doi: 10.1038/s41467-022-29750-2 (PMC9038919; doi:10.1038/s41467-022-29750-2)
Supplement: Supplementary file 5 — Source data [file 41467_2022_29750_MOESM5_ESM.zip › Source_data/Fig4_and_Supplementary_Fig12.xlsx]

## Sheet: Fig.4b,d,e - STN
Figure 4b, d, e and Supplementary Figure 12c, f, i
Firing pattern changes in the STN
		Firing rate (Hz)		Burst probability		Pause probability		CV of ISIs		Sequential correlation		Fano factor
neuron #	Monkey	PRE	POST	PRE	POST	PRE	POST	PRE	POST	PRE	PSOT	PRE	POST
1	K	5.30323	3.66773	0.00148807	1.77171e-05	0.477534	0.461222	1.41313	1.4037	-0.00385057	0.0445467	1.19201	1.35117
2	K	7.63636	4.05867	0.00179587	0.00167079	0.533252	0.6567	1.3857	1.42137	-0.0216794	0.0231361	1.16758	1.28339
3	K	36.9299	36.1227	0.0161124	0.0133035	0.0327387	0.0890863	0.636124	0.728424	-0.0452776	0.0542241	0.62623	0.953279
4	K	20.036	7.28571	0.00656404	0.00253419	0.130587	0.311309	0.880487	1.4146	-0.014245	0.080406	0.891377	1.42969
5	K	23.5415	12.1889	0.00834313	0.00739237	0.163585	0.163118	0.766881	0.97828	-0.192045	-0.131897	0.561171	0.766114
6	K	42.0049	15.6511	0.00742783	0.0031608	0.00409102	0.11908	0.632253	0.967295	-0.249853	-0.0750343	0.432286	0.872517
7	K	17.3171	9.25802	0.00425044	0.00829324	0.239626	0.258656	0.936566	1.15526	-0.0861933	-0.0747734	0.854625	0.907487
8	K	33.187	28.1273	0.00258814	0.00238129	0.0545944	0.0390289	1.25697	1.23481	0.23477	0.199706	2.00577	1.81715
9	K	30.9091	19.4	0.0188512	0.00356537	0.0211472	0.0710136	0.638464	0.897447	-0.0661593	-0.00334461	0.650942	0.905733
10	K	13.3319	9.51837	0.00714352	0.0122649	0.404796	0.563069	1.10506	1.54656	-0.223638	-0.0771778	0.728721	1.16569
11	K	16.4596	12.1796	0.0126557	0.0123925	0.160106	0.343408	0.533703	0.932009	-0.399366	-0.269171	0.330398	0.587384
12	K	19.1957	15.034	0.033689	0.00142393	0.437601	0.683705	2.0039	2.14448	0.521115	0.506242	3.17666	3.09692
13	K	11.2485	8.46316	0.00736322	0.000880191	0.5499	0.601289	1.7329	1.50951	0.0531857	0.0681152	1.43852	1.45977
14	K	10.3273	6.02947	0.0019281	0.000912249	0.539583	0.641639	1.45953	1.52518	0.00112758	0.109468	1.26734	1.6029
15	K	16.83	8.44233	0.00189182	0.000633237	0.227778	0.35345	1.02085	1.25025	-0.00272266	0.0306152	0.993076	1.18886
16	K	20.1582	6.67726	2.2977e-05	9.78339e-05	0.208557	0.291432	0.932337	1.18247	-0.0360256	0.0216801	0.817069	1.15294
17	K	3.55165	1.47292	0	0.000856022	0.0165211	0	1.02517	0.936397	-0.0343255	-0.0159573	0.986853	0.992067
18	K	23.3116	20.6574	0.0164131	0.0108545	0.200921	0.164405	1.42518	1.30204	0.294178	0.251017	2.02573	1.94198
19	K	37.093	35.0833	0.00699683	0.0178053	0.119447	0.1239	1.14178	1.25337	0.280976	0.338583	1.79313	2.03984
20	K	33.2938	10.3942	0.0256703	0.000732548	0.0710773	0.343693	0.618513	1.26915	-0.0444328	0.017926	0.62732	1.10737
21	U	37.8049	13.2983	0.0045184	0.00102773	0.0949682	0.235612	1.10851	1.88025	0.222584	0.386322	1.65335	3.18693
22	U	51.6867	27.8245	0.0053506	0.00139642	0.0556301	0.442692	0.939931	2.2718	0.237316	0.541221	1.29638	4.35316
23	U	71.2533	28.2576	0.045541	0.00214153	0.243599	0.592542	1.11075	1.87443	0.391389	0.492727	1.4997	2.67071
24	U	91.87	91.7091	3.71212e-06	0.000295661	0.0155883	0.0210723	0.924118	0.871298	0.120525	0.179077	1.04451	1.17877
25	U	19.1714	18.934	0.0300549	0.0321665	0.310186	0.347407	1.0307	1.47466	-0.0676039	0.0507292	0.954043	1.28229
26	U	41.8686	46.8712	0.0507043	0.0622158	0.238276	0.0305593	0.735611	0.803443	0.243687	0.303447	1.57943	2.03271
27	U	21.7829	15.9979	0.0060339	0.0345082	0.220398	0.372791	0.689234	1.0649	-0.456673	-0.318132	0.386993	0.633335
28	U	52.4114	44.9707	0.0134323	0.0257703	0.0241848	0.016013	0.978741	1.06518	0.341481	0.264069	2.42357	2.21897
29	U	19.9324	12.2167	0.00687836	0.0033322	0.208172	0.314015	1.16834	1.47688	0.0864474	0.159035	1.26129	1.55316
30	U	47.7972	37.9667	0.00770832	0.0335277	0.0262622	0	0.906755	0.978088	0.166021	0.215856	1.42736	1.65071
31	U	39.2348	31.8303	0.0322783	0.0327906	0.0817972	0.040855	0.778817	0.893245	0.115677	0.184442	0.891126	1.25363
32	U	33.633	26.5761	0.00569972	0.0211726	0.134506	0.148497	1.00054	1.19992	0.100569	0.153761	1.17274	1.46604
33	U	2.42745	5.53725	0	0	0.930556	0.796878	2.81376	2.45051	0.376456	0.451711	2.81005	3.38953
34	U	40.95	21.5744	0.0100704	0.0185583	0.0588735	0.149667	0.816888	1.28812	0.0885884	0.201036	1.01446	1.69329
35	U	38.7952	25.2	0.00716878	0.00785086	0.109033	0.0470582	0.653441	0.711634	-0.0523474	-0.106471	0.591077	0.640363
36	U	45.367	46.8842	0.0106899	0.0238665	0.0360804	0.0241789	0.572531	0.552754	-0.095038	-0.0295602	0.487288	0.566026
37	U	79.5767	62.0421	0.0317006	0.0433856	0.0292268	0.0103077	1.01351	0.960706	0.478047	0.24941	2.57054	1.65982

## Sheet: Fig.4b,d,e - GPe
Figure 4b, d, e and Supplementary Figure 12c, f, i
Firing pattern changes in the GPe
		Firing rate (Hz)		Burst probability		Pause probability		CV of ISIs		Sequential correlation		Fano factor
neuron #	Monkey	PRE	POST	PRE	POST	PRE	POST	PRE	POST	PRE	PSOT	PRE	POST
1	K	88.1897	62.1966	0.000810778	0.000903467	0.249618	0.418258	1.23418	2.10626	0.436154	0.568145	1.67634	2.90199
2	K	57.4144	31.7169	0.00201265	2.10324e-05	0.259412	0.475169	1.36591	2.05174	0.358396	0.40662	1.98134	2.68624
3	K	93.0372	73.4543	0.00598266	0.0169461	0.166239	0.195029	0.614707	1.00371	0.19043	0.321254	0.68695	1.30649
4	K	131.53	96.4794	0.00998309	0.00555285	0.181343	0.376386	0.807493	1.96433	0.420929	0.665175	0.990476	2.98163
5	K	78.9185	91.8359	0.00527531	0.0108992	0.12217	0.102081	0.714645	0.699805	0.2885	0.329615	0.993252	0.975137
6	K	31.7383	30.2026	0.00397093	0.00194155	0.0633624	0.405121	0.959553	1.37171	0.215991	0.440853	1.56244	2.86137
7	K	71.1595	60.4989	0.00193705	0.000926996	0.138404	0.0982089	1.11495	1.12027	0.239064	0.224951	1.58957	1.57987
8	K	56.1114	16.0426	0.000740736	0.00328403	0.438518	0.739714	1.71903	2.8282	0.544585	0.585237	2.7967	3.91909
9	K	90.1013	86.4076	0.000531876	0.00735624	0.200143	0.157387	1.05492	1.17846	0.280201	0.343119	1.37793	1.55529
10	K	102.99	106.066	0.00832212	0.00921084	0.263783	0.274331	1.5332	1.57846	0.602663	0.587791	2.3885	2.59764
11	K	86.6725	74.5741	0.00292917	0.00237879	0.204891	0.288069	1.5522	1.68799	0.476233	0.502377	2.40521	2.82298
12	K	95.3978	99.4381	0.00156723	0.00205383	0.273854	0.210299	1.50387	1.21834	0.53061	0.410872	2.73756	2.0233
13	K	53.4418	32.3361	0.00103387	0.0011799	0.249593	0.508406	1.47294	2.10603	0.35685	0.46714	1.81043	2.82531
14	K	54.0745	42.7431	0.000237968	0.0131792	0.237393	0.646811	1.43961	2.49705	0.374416	0.611205	2.21101	4.41405
15	K	80.217	50.7794	0.000371083	0.0144384	0.229442	0.435564	1.35902	2.70078	0.450604	0.601071	2.6727	5.29521
16	K	53.8323	56.8144	0.00114037	0.00406698	0.284867	0.348335	1.23294	1.56456	0.360371	0.445913	1.98834	2.63227
17	K	53.6222	69.738	0.00237963	0.0105261	0.323023	0.322127	1.55793	1.91016	0.426888	0.548398	2.06526	2.41168
18	K	69.2333	53.7042	0.00199949	0.00406165	0.301697	0.426429	1.67174	2.7109	0.441851	0.624899	1.88582	2.8784
19	K	66.4778	63.5762	0.00975126	0.0135675	0.11447	0.142987	0.403621	0.514808	0.0156884	0.086254	0.382115	0.534271
20	K	55.6866	34.5151	0.00208519	0.00220738	0.310194	0.438756	1.45427	1.62554	0.417901	0.411428	2.12105	2.29837
21	K	134.351	125.215	0.00309194	0.0018542	0.234641	0.35687	0.949774	1.72952	0.41838	0.616852	1.4912	3.20109
22	K	47.12	39.861	0.0166792	0.0143712	0.302239	0.37462	1.49334	1.88584	0.39955	0.442165	1.91987	2.36232
23	K	67.1378	49.5915	0.0018099	0.0130971	0.333175	0.467059	1.52622	2.24546	0.448487	0.565175	2.29775	3.22441
24	K	95.6107	97.1195	0	1.34481e-06	0.0442821	0.0561737	0.927816	0.962457	0.269075	0.277561	1.43401	1.53777
25	K	69.296	65.0959	8.03636e-05	1.29102e-06	0.040909	0.0379336	0.938831	1.03018	0.0939403	0.167489	1.04795	1.25877
26	K	95.8966	80.2897	7.66088e-06	0.000639454	0.0600692	0.071377	0.817072	0.848755	0.116792	0.155402	0.884794	0.975891
27	K	86.1708	85.9961	0.000109704	0.000549261	0.0639506	0.0966047	0.983938	1.05088	0.240557	0.330546	1.38307	1.74372
28	K	93.5955	69.3123	3.57508e-06	0.00545275	0.0110424	0.0332247	0.738074	0.806464	0.160844	0.126909	0.897612	0.904403
29	K	71.4933	42.0932	0.000685051	0.00266805	0.477383	0.593784	2.0296	2.73076	0.594787	0.651848	3.37316	3.99221
30	K	54.4933	57.9806	0.00193818	0.00278495	0.137753	0.154673	1.01238	1.02265	0.178291	0.209707	1.26358	1.32256
31	K	77.1244	52.3359	0.00107596	0.00357873	0.175029	0.30208	1.23541	1.56555	0.419548	0.390097	2.19131	2.25183
32	K	27.6364	19.4505	0.00889029	0.00660059	0.0126014	0.0383925	0.650893	0.873523	-0.131864	-0.0499815	0.558328	0.831968
33	K	78.3091	72.5816	0.00113967	0.000858221	0.0494896	0.146653	0.943407	1.16831	0.136642	0.259293	1.1299	1.62575
34	K	84.9224	73.9546	0.000234011	0.000200098	0.565472	0.391342	2.08049	2.03682	0.673418	0.524662	3.93087	3.10606
35	K	23.1482	25.6757	0	1.67076e-06	0.848217	0.797591	1.81696	2.06373	0.401298	0.456089	2.98339	3.55876
36	K	49.5545	33.1808	0.00349463	0.00208251	0.035503	0.0565595	0.844238	1.03556	0.177254	0.163937	1.24691	1.43121
37	K	98.7561	68.9385	0.000122727	0.00198894	0.355047	0.475529	1.82569	3.07092	0.626228	0.679817	3.25411	4.86842
38	K	64.2488	46.9281	0.00180987	0.00179465	0.240529	0.408695	1.29353	2.00175	0.293209	0.472474	1.32423	2.26428
39	K	48.5463	47.2225	0.00193182	0.000832664	0.23503	0.328962	1.36	1.54597	0.257056	0.358547	1.53538	1.8409
40	U	102.228	72.3526	0	3.21172e-05	0.0918589	0.2759	0.860661	1.14609	0.212775	0.307069	1.15425	1.69724
41	U	69.1646	50.6526	0.000586881	0.00274737	0.175008	0.22875	1.31803	1.62167	0.370961	0.40101	2.42811	2.4755
42	U	76.4456	66.5237	0.0012771	0.00458678	0.320178	0.37071	1.24167	1.5387	0.379008	0.438544	2.02861	2.58361
43	U	117.304	112.364	0.000995641	0.000749899	0.313785	0.235503	1.03391	1.06236	0.245699	0.271923	1.3259	1.45378
44	U	41.6718	86.5938	0	0.011568	0.443478	0.293683	2.13164	1.72197	0.451586	0.495836	3.59051	2.7651
45	U	89.6462	106.911	0	0.000114297	0.0727502	0.101415	1.14062	1.05025	0.329681	0.331121	1.93879	1.76956
46	U	56.841	58.1974	0.000603613	0.00068362	0.144942	0.124413	1.00221	0.909367	0.216113	0.152985	1.27288	1.05861
47	U	91.0253	69.759	0.000503344	0.00381636	0.186938	0.269364	0.979801	1.3918	0.302407	0.414943	1.41757	2.34709
48	U	58.096	42.702	0.00964412	0.0100187	0.255332	0.393714	1.33909	1.8972	0.381009	0.505263	1.86086	3.07165
49	U	85.008	64.4562	0.000450303	0.00241088	0.173952	0.296804	0.928944	1.35095	0.288936	0.394989	1.25989	1.98736
50	U	123.707	85.2096	0.0199282	0.0161086	0.0518128	0.115247	0.6224	0.921602	0.404074	0.381464	1.20639	1.46808
51	U	60.747	68.4167	0.000643154	0.00325728	0.422272	0.44425	1.96531	2.52103	0.518229	0.625541	2.83242	3.7644
52	U	67.1181	60.1389	0.00219847	0.00173039	0.0962406	0.136037	1.09683	1.09295	0.284279	0.288925	1.73916	1.77739
53	U	130.372	126.538	0.000924556	0.0205084	0.2714	0.308719	1.05857	1.41974	0.487606	0.596456	1.88837	2.80853
54	U	83.8391	45.6894	0.00417043	0.00292173	0.0979691	0.233009	0.867051	1.31112	0.249657	0.335228	1.13803	1.78954
55	U	83.7517	77.3763	0.000292581	0.00110582	0.0769815	0.13071	0.577937	0.661475	0.0217046	0.130164	0.43816	0.611333
56	U	30.2437	29.7424	0	7.70416e-07	0.146068	0.0988939	1.46713	1.522	0.227758	0.273836	1.9446	2.15218
57	U	85.7016	70.0752	7.47475e-05	0.000979478	0.143517	0.285684	1.03414	1.31645	0.290259	0.4007	1.65937	2.25221
58	U	97.1937	81.6396	0.000325108	0.000984788	0.158855	0.391801	0.976257	1.70327	0.275379	0.536531	1.39989	2.97091
59	U	47.2329	39.0208	0.0010741	0.00687392	0.323177	0.286535	1.19182	1.39614	0.309072	0.341713	1.57224	2.0539
60	U	84.4966	31.784	0.00543281	5.45455e-06	0.326206	0.602393	1.56581	2.63313	0.421548	0.542403	2.29381	4.22518
61	U	96.9222	106.285	0.00449798	0.00252266	0.220284	0.22788	1.06236	1.04567	0.450744	0.450618	1.84199	1.88634
62	U	110.122	81.3684	0.0013154	0.00884137	0.24848	0.385197	1.03924	2.34764	0.522983	0.700452	1.88571	3.5606
63	U	96.1383	64.8729	0.000940741	0.000844308	0.240754	0.393645	1.44793	2.56478	0.444709	0.593709	1.75863	3.17749
64	U	79.7827	80.8729	0.00115107	0.00534528	0.315179	0.351497	1.61381	2.01444	0.501026	0.61701	2.07413	2.82476
65	U	94.0099	68.3982	0.000160382	0.000447049	0.00151538	0.00478505	0.77488	0.89074	0.0757604	0.0975846	0.698191	1.00298
66	U	134.319	139.82	0.00216883	0.000863386	0.0139753	0.0313898	0.524023	0.563493	0.232753	0.306723	0.668921	0.767351
67	U	45.1153	31.0528	0.0261736	0.0352624	0.00094738	0.0229688	0.608299	0.563385	-0.0888874	-0.166941	0.537181	0.53402
68	U	78.9846	84.2324	4.26573e-05	0.000645577	0.00285793	0.000797174	0.665867	0.721836	-0.116128	-0.0505364	0.37845	0.56451
69	U	92.0308	74.3459	0	0	0.00807389	0.0873124	0.871214	1.09299	0.104054	0.232726	0.772021	1.32823
70	U	48.5695	44.5179	0.0140054	0.0152679	0.0162396	0.0162318	0.462605	0.485071	-0.169532	-0.165093	0.278918	0.314061
71	U	107.247	78.3487	0.00295362	0.01621	0.116465	0.268679	0.883634	1.18954	0.2113	0.360533	1.2023	1.81198
72	U	69.5593	44.9846	0.000668413	0.00252751	0.221418	0.405742	1.03008	1.62898	0.28218	0.438369	1.32079	2.20034
73	U	110.93	84.4194	0.000320296	9.29619e-05	0.00129038	0.00915469	0.812566	0.852123	0.032806	0.0792369	0.733565	0.847645
74	U	104.028	93.9165	0.00119641	0.000680641	0.0234939	0.0564434	0.541134	0.588533	-0.0155492	0.00605095	0.376111	0.430322
75	U	110.034	78.6129	0.000265685	0.0519984	0.131954	0.180434	0.677396	1.06336	0.268355	0.364288	0.818237	1.17404
76	U	32.2465	34.2388	0.00428816	4.68114e-06	0.222006	0.244475	1.43172	1.43259	0.232304	0.259183	1.78224	1.7522
77	U	91.6558	69.2955	0.000404123	0.00275434	0.0364468	0.229094	0.885185	1.31794	0.142423	0.46293	1.07677	2.40122
78	U	29.0186	39.5134	0	0.0110559	0.405596	0.803494	1.72064	2.51985	0.320225	0.526881	3.06671	6.18656

## Sheet: Fig.4b,d,e - GPi
Figure 4b, d, e and Supplementary Figure 12c, f, i
Firing pattern changes in the GPi
		Firing rate (Hz)		Burst probability		Pause probability		CV of ISIs		Sequential correlation		Fano factor
neuron #	Monkey	PRE	POST	PRE	POST	PRE	POST	PRE	POST	PRE	PSOT	PRE	POST
1	E	76.9789	61.5114	0.0138025	0.00350293	0.249639	0.264783	1.47297	1.86236	0.486497	0.463668	1.62663	1.98654
2	E	34.2474	49.3316	0.00752763	0.0164763	0.484461	0.452879	2.03613	2.05009	0.538978	0.593149	3.23118	3.0672
3	E	24.7368	26.7333	0.00157584	0.00147255	0.171329	0.183108	1.21478	1.23599	0.191643	0.158967	1.36193	1.35023
4	E	115.096	83.9407	0.00112382	0.000123569	0.0223856	0.178031	0.612904	0.972172	0.117727	0.230395	0.610928	1.46691
5	E	96.0073	86.0596	0.000151488	0.00152451	0.150272	0.0192596	1.07326	1.1006	0.424965	0.303315	2.5076	1.99527
6	E	60.4	38.0903	0.00310823	0.00465396	0	0	0.740487	0.96289	-0.0532813	0.139348	0.559931	1.46318
7	E	95.0667	84.8457	0.00225368	0.0285631	0.0221216	0.0262119	0.685371	0.820751	0.0136326	0.201585	0.474803	1.13445
8	E	103.624	103.469	0.00621005	0.0105157	0.0316816	0.0733259	0.472745	0.801119	0.0622718	0.264217	0.380696	0.837226
9	E	83.3621	105.682	1.82602e-05	0	0.106434	0.0727047	0.776494	0.810126	0.128631	0.188411	0.794863	0.832453
10	E	64.4308	68.3286	0.00572203	0.00181461	0.0344497	0.0484222	0.6402	0.718644	-0.0535104	-0.00462184	0.457818	0.586546
11	E	60.2241	65.0795	0.0134835	0.0195217	0.0148592	0.0192318	0.528828	0.710018	-0.0360504	0.142753	0.463689	0.986323
12	E	87.9447	109.947	0.00427292	0.000375426	0.00862843	0.0151784	0.613712	0.678073	0.0495327	0.174166	0.613361	0.748341
13	E	72.5824	61.3479	0.00934255	0.0104355	0.033017	0.111253	0.511696	0.747196	0.0148539	0.138802	0.477474	0.799335
14	E	50.6516	42.5228	0.0430705	0.00894376	0.0581556	0.184021	0.773922	1.60094	0.277947	0.521514	1.5531	3.53049
15	E	184.055	152.631	0.000501466	9.30233e-06	0.00419223	0.0104984	0.673341	0.729813	0.107428	0.322232	0.690792	1.16183
16	E	107.197	93.8437	3.57038e-05	2.9556e-05	0.0209177	0.0709423	0.850928	1.04642	0.119158	0.215073	0.913602	1.4038
17	E	98.7484	100.439	0.000215323	9.85624e-05	0.00193138	0.0224793	0.738657	0.873203	0.0779888	0.144576	0.708233	0.898134
18	E	36.4321	41.464	0.00097849	0.00166564	0.0010086	0.0356231	0.893111	1.07894	0.00334689	0.0421996	0.86224	0.979021
19	E	30.4786	37.856	0.000202354	0.000820545	0.00166607	0	0.862252	0.948188	-0.0258592	0.00547864	0.742893	0.79661
20	E	101.133	64.6286	0.00829187	0.0120521	0.259295	0.370725	1.4158	2.06564	0.5868	0.563587	1.90632	2.51427
21	K	58.6821	69.9397	0.000471675	0.00139502	0.0224769	0.0392417	0.885027	0.930542	0.125045	0.215765	1.00392	1.19196
22	K	87.8118	110.139	0.000740998	0.000513439	0.0478129	0.0561272	0.795669	0.798245	0.228488	0.273835	1.09482	1.09537
23	K	89.5255	94.6719	0	4.84369e-05	0.0173539	0.0365636	0.912816	1.06374	0.0920428	0.220772	0.944751	1.38039
24	K	118.447	110.08	0.000338319	0.00120483	0.102345	0.094487	0.797992	0.903011	0.176523	0.282118	0.874952	1.24368
25	K	82.3914	85.4236	0.000839198	0.00388246	0.0658382	0.0885189	0.936371	0.970644	0.196985	0.177271	1.18536	1.01867
26	K	96.2889	96.3008	0.00449192	0.00183058	0.0318016	0.074488	0.530225	0.58925	0.11508	0.197299	0.498346	0.636354
27	K	90.5333	73.2432	0.000184848	0.000468255	0.020584	0.03819	0.755622	0.835371	0.136612	0.195939	0.79375	0.997508
28	K	117.231	116.984	0	0	0.017909	0.0259383	0.782636	0.774111	0.131564	0.163413	0.901786	0.950515
29	K	84.1867	84.9712	0.00352313	0.000426691	0.121319	0.0500133	0.947796	0.827522	0.238564	0.116959	1.22817	0.88847
30	K	37.2988	37.5767	0.00664995	0.00602064	0.141046	0.119178	0.618379	0.612778	-0.0748864	-0.0808394	0.52598	0.519145
31	K	105.704	107.63	0.00864866	0.0135723	0.0777368	0.075012	0.754262	0.763322	0.308697	0.385917	1.04082	1.20632
32	K	98.2682	122.395	0.00899326	0.00415731	0.0491356	0.0168708	0.665059	0.533427	0.231011	0.153328	0.915394	0.542036
33	K	79.1775	79.1906	0.00119168	0.000270028	0.0258647	0.0201513	0.887272	0.852695	0.124913	0.144767	1.01395	1.0478
34	K	92.3437	128.6	0	0.000124077	0.073288	0.0798533	0.937537	0.901479	0.314581	0.334093	1.49853	1.42374
35	K	109.859	109.73	0.000748143	0.000454459	0.0324446	0.0507977	0.764617	0.797789	0.0979347	0.14315	0.795045	0.927514
36	K	68.8165	89.8521	0.000519963	0.000360616	0.0480985	0.0350184	0.952049	0.91188	0.112688	0.127568	1.07025	1.03021
37	K	60.2433	68.8196	0.000808435	0.000510017	0.00430825	0.00866775	0.903437	0.89573	0.04353	0.0788199	0.912387	0.940762
38	K	75.42	66.7557	0.00249236	0.0121624	0.0265295	0.032785	0.745925	0.788621	0.143473	0.211371	0.952308	1.22659
39	K	61.0133	104.718	0.00172354	2.7668e-05	0.0478851	0.0618586	1.19465	0.955153	0.319449	0.29027	1.92604	1.47176
40	K	64.76	70.6748	0.000924242	0.000928142	0.0598877	0.0864672	0.888	0.953033	0.172022	0.209196	1.1805	1.33411
41	K	70.5778	55.85	7.54545e-05	0.00139077	0.0166834	0	0.990382	0.939233	0.166947	0.0727328	1.25449	1.06531
42	K	88.4808	71.3646	0.00242773	0.00180852	0.0771769	0.0891754	0.544819	0.61157	0.090834	0.081413	0.514061	0.598917
43	K	49.5191	34.924	0.00538376	0.00109906	0.0122183	0.0828023	0.871373	1.10173	0.110661	0.237677	1.12847	1.68601
44	K	52.827	45.1174	0.00234985	0.00348351	0.0519774	0.0431461	0.7487	0.812059	-0.0438898	-0.0111099	0.593527	0.71838
45	K	59.6584	74.205	0.000402145	0.0015222	0.0871701	0.0804673	0.993178	0.956617	0.154434	0.20998	1.18581	1.23824
46	K	91.5371	92.2347	0.000113381	0.00344673	0.0802941	0.102146	0.875159	0.919707	0.180688	0.237979	1.07663	1.2335
47	K	39.2387	36.9345	0.000243891	0.000817626	0.224036	0.309508	1.34509	1.41379	0.277566	0.34565	1.68477	2.11647
48	K	38.9806	40.021	0.0016479	0.000576935	0.0267107	0.190586	0.705875	1.14497	-0.00956756	0.260281	0.734603	1.61193
49	K	61.5269	55.3013	0.000823949	0.00048813	0.00771271	0.0362119	0.82026	0.831639	0.0484977	0.0618086	0.866139	0.859533
50	K	73.0311	81.3359	0.000577677	0.00220243	0.018659	0.0300846	0.75246	0.785493	0.0716131	0.102473	0.766751	0.816958
51	K	114.899	110.013	2.29947e-05	0.00192378	0.0925217	0.0990654	0.969584	0.975205	0.243878	0.31567	0.984696	1.14327
52	K	81.4465	63.1347	0.000146089	0.000560739	0.0614758	0.20337	1.10265	1.25785	0.196568	0.289012	1.32751	1.68314
53	K	79.6884	68.6773	0.0012167	0.00301992	0.0427282	0.044643	0.881607	0.947732	0.173997	0.138155	1.22423	1.1205
54	U	118.948	127.502	0	4.15878e-05	0.179834	0.153583	0.908166	0.899969	0.046211	0.175914	0.94228	1.10099
55	U	140.533	167.248	0	0.0152969	0.259335	0.233669	1.06305	0.849054	0.317375	0.23888	1.70196	1.05698
56	U	93.5167	87.7745	0.00042803	0.000262137	0.00201288	0.00297191	0.802299	0.816935	0.0845086	0.0448354	0.831472	0.745182
57	U	107.753	100.521	8.97868e-07	7.34919e-06	0.0571125	0.0868469	0.826231	0.919193	0.185955	0.210995	1.01172	1.14845
58	U	75.0333	86.7717	1.27706e-05	0	0	0.00202174	0.869645	0.897542	0.00959855	0.0762408	0.761737	0.851028
59	U	105.779	120.183	1.91388e-06	0.00020973	0.108993	0.10775	1.05842	0.909072	0.371199	0.375109	1.90933	1.62192
60	U	71.78	56.8338	0.0125286	0.00768895	0.190738	0.285167	1.15128	1.47201	0.398971	0.407057	1.64195	1.80821
61	U	80.1299	78.2487	0.00855443	0.0148415	0.113917	0.162264	0.83776	1.04331	0.237918	0.412742	1.2222	1.94221
62	U	132.956	103.324	0.00581015	0.0110957	0.130215	0.203884	0.750077	1.15804	0.345198	0.471895	0.888533	1.34659
63	U	111.465	108.359	0.00297981	0.00219016	0.185618	0.234177	0.845868	1.16423	0.343557	0.478211	0.965254	1.46909
64	U	74.2568	74.0316	0	2.72727e-05	0.044769	0.280293	1.23476	1.65333	0.156666	0.323767	1.40184	2.25443
65	U	90.7309	91.2684	0	0	0.0721507	0.120197	0.951765	1.24482	0.269326	0.310186	1.51989	1.61163
66	U	73.6543	67.9874	0.00456296	0.0107442	0.0299483	0.0400815	0.60052	0.629724	0.11043	0.101864	0.724299	0.732016
67	U	56.9185	42.809	0.000325589	0.000147052	0.00282368	0.0445383	0.949546	1.06088	0.0197101	0.0904773	0.989706	1.24266
68	U	55.4123	54.25	0.00091257	0.000366903	0.017347	0.00912876	0.925783	0.851989	0.0671615	0.0109758	0.980504	0.813388
69	U	120.324	116.099	0.000506926	0.00130509	0.0729186	0.0756823	0.613216	0.709554	0.163558	0.202276	0.610303	0.675066
70	U	112.259	100.4	0.00138578	0	0.00907144	0.0240157	0.671453	0.751984	0.120846	0.148892	0.65617	0.753392
71	U	128.047	94.7122	0.000277326	0.0130435	0.0359299	0.0504744	0.711922	0.799998	0.14351	0.180968	0.744046	0.981817
72	U	106.518	110.425	1.94652e-05	0.000392471	0.113817	0.0592518	0.877029	0.712826	0.254921	0.132316	1.20571	0.72478
73	U	103.887	85.5872	0.000254289	0.000275338	0.111822	0.109511	1.02878	1.0763	0.295142	0.286443	1.5832	1.55764
74	U	85.1268	88.2255	2.94494e-05	0.000173211	0.0565396	0.026719	1.14622	0.937423	0.183529	0.122571	1.28567	0.98016
75	U	101.369	91.8613	0	0.00265467	0.00162266	0.00747333	0.861405	0.844177	0.10195	0.157625	1.09614	1.27983
76	U	60.3099	46.2507	8.4379e-05	0.000141091	0.211673	0.488399	1.04531	1.47266	0.14875	0.337896	1.06546	2.04461
77	U	62.3727	37.1546	1.44628e-06	0.000219923	0.291793	0.389298	1.38339	1.67668	0.484538	0.458025	3.52034	3.38827
78	U	45.1302	25.6028	0.000472516	0.000413229	0.0869744	0.292495	1.14705	1.57215	0.206533	0.273093	1.54386	1.96575
79	U	142.34	119.266	2.537e-06	0.000373605	0.111678	0.0498618	1.06299	1.11219	0.433931	0.43683	2.72464	2.54846
80	U	106.642	109.559	0.000101586	7.94357e-05	0.465132	0.503214	1.49669	1.55803	0.441483	0.525161	3.09912	3.46909
81	U	65.7488	66.3283	0	0.00024884	0.0511298	0.0643012	0.961485	0.974434	0.158561	0.180113	1.25564	1.39316
82	U	124.047	138.683	0	0	0.0012797	0.00395038	0.780563	0.747147	0.158108	0.232851	1.01725	1.18599
83	U	137.074	128.024	0.000275758	0.000388715	0.120394	0.0598658	0.708573	0.707045	0.113838	0.182578	0.719236	0.86795

## Sheet: Fig.4f - GPe
Figure 4f
Pauses in the GPe
		Pause rate (1/s)						Pause duration (s)						Pause probability
neuron #	Monkey	Rest, PRE	Rest, POST	ET, PRE	ET, POST	SI, PRE	SI, POST	Rest, PRE	Rest, POST	ET, PRE	ET, POST	SI, PRE	SI, POST	Rest, PRE	Rest, POST	ET, PRE	ET, POST	SI, PRE	SI, POST
1	K	2.59794	2.6692	3.37778	4.24828	3.42308	3.86207	172.312	206.26	120.129	247.276	117.345	264.397	0.269527	0.361676	0.306211	0.429575	0.302921	0.514084
2	K	1.85567	1.28517	2.17778	2.88276	1.96154	2.93103	286.748	512.462	194.241	537.208	193.984	511.732	0.306288	0.243161	0.305802	0.679974	0.298297	0.742552
3	K	1.69767	1.05455	2.77273	2.60274	2.09524	2.62016	79.4788	150.122	76.4285	127.514	82.358	131.67	0.1176	0.112766	0.176563	0.274615	0.14812	0.302414
4	K	2.72093	3.74545	6.09091	7.10959	4.85714	5.9845	55.9	76.1125	64.8041	146.946	61.6281	162.505	0.134174	0.198668	0.227637	0.567269	0.169869	0.589347
5	K	0.962963	1.61582	0.914286	1.2	0.913043	1.60825	135.463	128.155	110.509	90.6207	96.1807	97.507	0.0998373	0.161862	0.0658727	0.0955438	0.0581877	0.150083
6	K	0.91358	2.22599	0.0571429	1.15	0	0.474227	549.408	750.418	363.386	547.311	0	598.675	0.218042	0.718256	0.012061	0.0773426	0	0.0227971
7	K	1.11392	0.86014	1.08571	0.83871	0.954545	0.763359	228.729	257.309	177.745	233.277	207.024	222.599	0.154549	0.141116	0.0985987	0.0896654	0.0740465	0.0871565
8	K	2.07595	2.14685	3.82857	2.23226	3.68182	2.16794	249.837	1543.96	329.982	1246.08	372.123	1298.85	0.304855	0.839285	0.830122	0.897528	0.788574	0.884675
9	K	2.17722	1.65734	2.17143	1.13548	2.40909	1.16031	154.251	196.57	103.15	123.082	110.872	128.714	0.248205	0.2006	0.202421	0.097632	0.243007	0.112195
10	K	2.24742	2.87162	4.36	3.79221	4.80851	4.11268	152.771	139.359	120.791	110.942	102.458	114.621	0.260511	0.269685	0.441311	0.32572	0.394608	0.391289
11	K	2.37363	2.5489	1.52632	2.54658	0.754717	2.26923	331.625	488.541	133.549	179.915	132.764	174.065	0.429922	0.596294	0.110084	0.262375	0.058578	0.262073
12	K	3.47253	2.44164	1.52632	2.40994	1.81132	2.46154	200.884	129.796	145.085	119.318	131.306	104.706	0.444807	0.245478	0.093439	0.221857	0.142152	0.21314
13	K	1.64835	1.7224	1.84211	2.68323	1.62264	2.96154	457.612	498.942	241.146	524.647	275.863	435.389	0.306003	0.366567	0.285428	0.488415	0.260562	0.506719
14	K	2.4466	3.60432	1.21569	4	1.21569	3.86364	360.709	513.544	227.277	204.887	238.933	236.748	0.495004	0.829802	0.213963	0.527377	0.202007	0.503744
15	K	1.97872	2.36029	2.29268	1.4625	2.11321	1.55357	241.191	1019.01	179.504	597.184	169.433	484.102	0.312088	0.749602	0.254254	0.189928	0.245282	0.200123
16	K	1.01075	1.2691	0.772727	1.7193	1.18367	1.8	291.494	255.478	196.404	226.651	261.066	354.711	0.158956	0.194012	0.0882025	0.168813	0.101806	0.185574
17	K	1.2963	1.65605	2.2	2.94798	2.55172	2.79137	243.249	208.745	341.745	242.98	367.377	259.669	0.199747	0.19473	0.515164	0.430239	0.626436	0.418546
18	K	1.68519	2.43949	3.12	3.9422	2.96552	4.02878	221.536	557.451	128.297	245.889	142.474	244.33	0.178869	0.554609	0.292845	0.464661	0.247963	0.430584
19	K	0.611111	0.679245	1.28	1.51079	1.27586	1.80645	117.937	116.422	111.685	134.702	113.961	143.288	0.0561397	0.0659453	0.0960773	0.159526	0.0973088	0.165225
20	K	1.93878	2.13333	1.34545	2.42529	1.71429	2.52482	204.061	347.893	175.512	320.931	223.742	357.743	0.255722	0.412162	0.122951	0.469747	0.169137	0.48096
21	K	3.12245	4.67302	7.81818	6.28736	8.19048	6.9078	50.43	61.9782	76.9791	132.534	78.0823	126.75	0.144272	0.238694	0.553841	0.737723	0.585803	0.769274
22	K	1.78022	1.74809	1.77273	2.12245	1.43478	2.0708	297.09	382.015	292.707	338.607	236.777	291.328	0.317349	0.345698	0.226853	0.346459	0.195168	0.290616
23	K	2.10989	1.45038	4.04545	3.52381	3.43478	2.92035	328.976	248.731	166.834	353.246	203.37	521.228	0.401147	0.210272	0.488288	0.800538	0.375622	0.879382
24	K	0.64	0.941176	0.25641	0.285714	0	0.25	183.951	182.803	187.468	183.161	0	140.574	0.101478	0.117836	0.0228019	0.0388511	0	0.0192448
25	K	0.0266667	0.0641711	0.153846	0.10989	0	0.0833333	253.25	290.288	244.644	281.114	0	234.75	0.00309212	0.00771658	0.0179685	0.0145065	0	0.0113641
26	K	0.0449438	0.396476	1.13333	1.51456	1.44828	1.38211	124.42	137.268	115.851	135.524	114.115	151.68	0.00266088	0.0407962	0.129036	0.203295	0.159241	0.184955
27	K	0.337079	0.77533	0.7	0.854369	0.896552	0.829268	154.679	156.466	166.251	153.082	188.703	164.903	0.0391711	0.0928763	0.061147	0.0699907	0.0767712	0.0745946
28	K	0.449438	0.863436	0	0.0582524	0	0.178862	223.373	212.557	0	173.121	0	206.504	0.0675541	0.120683	0	0.00698058	0	0.0137794
29	K	2.97778	2.6	3.78261	2.68041	4.86364	2.79699	85.0265	187.612	347.183	570.826	290.067	700.568	0.209128	0.307123	0.90456	0.978208	0.863196	0.964027
30	K	0.488889	0.704348	1.34783	1.36082	1.36364	1.3985	246.099	222.494	237.043	227.937	226.408	208.725	0.0809778	0.103474	0.239908	0.237347	0.219165	0.228119
31	K	2.13333	2.17391	0.347826	1.31959	0.272727	1.21805	272.402	325.847	182.429	194.544	192.917	184.49	0.330904	0.409519	0.027751	0.1534	0.023436	0.151611
32	K	0.227273	0.383333	0	0.0655738	0	0.0847458	490.482	776.416	0	1143.54	0	811.014	0.0563166	0.118628	0	0.00750522	0	0.011943
33	K	0.113636	0.691358	0.981132	1.86667	0.685714	1.67816	220.805	266.396	223.454	245.743	251.386	238.769	0.0236684	0.10065	0.168681	0.305834	0.0865273	0.256409
34	K	7.2	2.27885	6.05128	4.92135	8.04348	4.9916	30.4827	51.2471	230.971	246.567	187.167	219.098	0.204899	0.0819565	0.762642	0.633386	0.755708	0.543346
35	K	4.23529	4.03846	5.28205	4.83146	4.65217	4.57143	417.286	353.414	267.43	285.885	287.715	286.327	0.852029	0.800831	0.848334	0.736298	0.848806	0.789343
36	K	0.818182	1.35507	0.195122	0.115702	0	0.025974	363.15	697.845	290.125	523.945	0	635.557	0.174216	0.395331	0.0188215	0.00809316	0	0.00469215
37	K	3.5122	3.03906	3.38095	3.37097	3.6	3.10606	252.139	412.227	123.668	245.035	99.3128	241.72	0.520736	0.561493	0.193776	0.30468	0.189117	0.285313
38	K	1.68293	2.46094	3	3.20968	3.2	3.66667	210.501	389.764	160.079	286.124	134.918	242.454	0.201773	0.439412	0.357706	0.61089	0.342674	0.570202
39	K	1.19512	2.0625	2.28571	2.29032	1.95	2.13636	248.696	291.031	272.338	256.421	241.419	231.275	0.177888	0.331846	0.496423	0.460268	0.415647	0.369284
40	U	0.962025	1.81714	0.857143	3.05376	0.705882	2.375	122.431	156.168	119.97	156.639	134.753	195.488	0.0878481	0.194187	0.0479935	0.266249	0.0238877	0.196516
41	U	1.41772	1.84	1.21429	1.50538	1.84314	1.725	270.405	423.673	257.832	323.747	256.291	331.073	0.243439	0.401375	0.28205	0.428848	0.444446	0.454211
42	U	2.25316	2.67429	4.21429	3.1828	4.39216	3.3	118.67	172.951	168.609	200.547	166.499	169.73	0.222112	0.338504	0.507282	0.279758	0.480747	0.311533
43	U	5.0137	2.90741	5.95455	3.92982	5.65517	4.28	61.3701	78.317	61.7276	85.1534	58.6863	83.9082	0.260405	0.195873	0.314067	0.289368	0.285033	0.307923
44	U	3.11392	3.616	1.6	1.4375	1.10526	1.50413	519.126	193.873	382.484	177.691	319.366	146.145	0.683327	0.438549	0.117201	0.098005	0.0665455	0.101217
45	U	0.607595	1.136	0.1	1.67188	0.157895	1.65289	222.524	153.455	156.284	148.974	160.386	137.717	0.11092	0.133776	0.00477386	0.234463	0.0194713	0.203936
46	U	0.835443	0.528	1.7	1.375	1.89474	1.65289	198.119	180.56	206.769	182.465	229.774	182.903	0.11757	0.0725591	0.329219	0.221987	0.357392	0.26597
47	U	1.61364	2.67658	0.8	1.31884	0.510638	0.778626	122.594	206.374	122.685	215.204	132.706	180.962	0.166505	0.36998	0.0366045	0.116529	0.0266625	0.0487512
48	U	2.24	2.70149	1.5625	1.34328	1.2093	1.04478	239.061	440.489	156.773	392.192	169.089	391.302	0.311033	0.582599	0.0986449	0.0841476	0.112096	0.0593134
49	U	2.98667	3.14179	0.9375	1.25373	1.16279	1.58209	116.768	173.842	103.582	188.706	98.7627	149.07	0.26771	0.374018	0.0753125	0.113709	0.110561	0.138432
50	U	1.92	2.28358	0.4375	0.791045	0.511628	0.462687	118.775	174.332	90.4123	136.311	135.064	129.702	0.169385	0.290861	0.0227571	0.0527955	0.0147326	0.0256174
51	U	3.06024	3.30802	3.77778	3.08197	3.57895	3.66667	218.663	223.256	214.976	259.059	210.576	255.708	0.41606	0.473846	0.695369	0.675904	0.690962	0.73075
52	U	1.3253	1.50211	0.533333	0.737705	0.105263	0.298246	241.602	238.657	245.117	280.21	198.216	233.444	0.214859	0.243536	0.0643222	0.0706703	0.0154653	0.0297811
53	U	4.8046	4.24335	3.84615	3.19008	3.83333	3.25352	75.898	87.3426	73.9885	68.2064	75.249	76.3686	0.317891	0.295841	0.19034	0.149113	0.17459	0.124083
54	U	1.49425	2.5019	0.615385	0.826446	0.583333	0.985915	147.491	306.605	137.794	248.047	150.308	258.416	0.158076	0.455632	0.0458718	0.112222	0.0325748	0.123169
55	U	0.482759	1.21705	1.86957	3.76562	1.65854	3.21538	90.4589	98.6236	86.8525	96.1762	87.9318	99.8982	0.0401113	0.0957472	0.146173	0.334158	0.128712	0.297177
56	U	0.390805	0.503876	0.565217	0.53125	0.682927	0.338462	382.074	349.822	447.25	377.668	534.336	368.086	0.0806243	0.09779	0.0356759	0.0428874	0.0294379	0.027199
57	U	0.666667	1.75472	0.545455	2.10526	1.2	2.26471	172.192	168.139	147.515	175.33	176.148	234.422	0.0848636	0.212884	0.0448058	0.308616	0.086197	0.379358
58	U	0.857143	2.96226	3.39394	4.26316	3.4	3.85294	105.635	144.71	125.297	185.095	144.848	167.562	0.0667929	0.29975	0.358985	0.614635	0.397029	0.522235
59	U	1.47945	0.831933	3.2	2.53913	3.15152	2.73171	200.795	285.801	242.361	326.473	253.428	360.188	0.2061	0.151416	0.560795	0.568717	0.519123	0.660669
60	U	2.5977	2.4507	3.60976	2.625	4.82609	3.04348	100.337	533.596	179.33	675.065	147.152	530.879	0.203284	0.623718	0.60846	0.835399	0.576493	0.795217
61	U	2.88889	2.8559	1	2.88462	1.22222	2.24194	107.059	107.712	97.5316	97.3898	99.782	99.4977	0.238366	0.244204	0.0619646	0.18733	0.0621414	0.123223
62	U	3.13889	3.85153	1.33333	2.13462	0.944444	2.01613	103.527	217.788	104.683	141.31	117.726	177.65	0.255357	0.535183	0.0894621	0.200519	0.0752538	0.163387
63	U	2.14815	2.79339	4.16216	3.03125	3.63636	2.58929	118.181	261.724	124.459	266.613	130.702	269.929	0.197912	0.411668	0.274144	0.244498	0.252601	0.177572
64	U	2.76543	2.95868	3.72973	4.14062	3.5	4.17857	137.168	155.656	133.442	161.247	160.499	156.885	0.294957	0.341527	0.390711	0.409794	0.505878	0.461173
65	U	0.0493827	0.0318725	0	0	0.0588235	0.0169492	162.511	262.886	0	0	156.432	328.295	0.00257576	0.00435005	0	0	0.000593583	0.00506279
66	U	0.261905	0.545455	0	0.114286	0.0869565	0.290323	87.2459	78.9848	0	73.0625	75.2159	94.9545	0.0176748	0.0388196	0	0.00422597	0.00431225	0.0139062
67	U	0.0470588	0.134969	0.05	0.2	0	0.0547945	317.807	417.056	201.318	460.121	0	341.239	0.00942353	0.0332013	0.0100659	0.0315737	0	0.00588543
68	U	0	0	0	0	0.0606061	0	0	0	0	0	226.091	0	0	0	0	0	0.0107755	0
69	U	0.282051	1.06	0.0888889	0.884615	0.121212	0.833333	141.769	171.698	175.352	138.234	246.739	153.7	0.0352267	0.148905	0.00679798	0.0969266	0.0299077	0.0919252
70	U	0.20339	0.038835	0.375	0.241379	0	0.133333	117.886	153.727	127.833	128.195	0	165.341	0.0239769	0.00420212	0.0407571	0.0309436	0	0.0220455
71	U	1.05085	2.3301	0.5	3.75862	1.55556	2.84444	117.757	140.459	83.7017	129.697	114.519	143.923	0.0862958	0.231722	0.0382457	0.408303	0.156386	0.337714
72	U	1.72881	2.60194	2.875	3.13793	2	2.22222	132.884	207.634	139.754	235.173	188.316	276.281	0.17606	0.368899	0.30452	0.558067	0.251359	0.456621
73	U	0.0232558	0.0963855	0	0.166667	0	0.0571429	139.636	172.398	0	183.83	0	156.364	0.000795983	0.00958215	0	0.0164347	0	0.00325325
74	U	0.309859	0.353659	0.384615	0.772727	0.577778	0.826667	68.7541	71.2806	70.6818	76.9672	80.6818	75.7023	0.0199142	0.0225017	0.0271853	0.0558368	0.0398465	0.0493315
75	U	0.366197	0.914634	4.38462	3.61364	4.31111	3.97333	68.9021	67.8406	102.157	185.68	106.37	187.588	0.0248982	0.0522212	0.322007	0.518216	0.257822	0.47373
76	U	0.255814	0.736111	1.40909	1.82353	1.85714	2.07895	309.165	291.651	387.211	329.906	420.693	406.434	0.0443858	0.132817	0.249771	0.356318	0.365855	0.466288
77	U	0.395349	2.5	0.818182	1.61765	0.380952	1.81579	150.904	239.31	184.29	189.573	147.653	183.686	0.0325745	0.388639	0.127114	0.207358	0.0486169	0.20749
78	U	2.34884	5.31944	2.31818	6.70588	1.7619	5.89474	350.681	285.492	299.706	195.415	279.416	195.804	0.431753	0.848314	0.378366	0.821276	0.336933	0.829526

## Sheet: Fig.4f - GPi
Figure 4f
Pauses in the GPi
		Pause rate (1/s)						Pause duration (s)						Pause probability
neuron #	Monkey	Rest, PRE	Rest, POST	ET, PRE	ET, POST	SI, PRE	SI, POST	Rest, PRE	Rest, POST	ET, PRE	ET, POST	SI, PRE	SI, POST	Rest, PRE	Rest, POST	ET, PRE	ET, POST	SI, PRE	SI, POST
1	E	1.73684	1.62232	3.17073	2.81119	3.54286	2.91954	161.257	163.007	215.688	279.268	208.61	277.659	0.177792	0.160835	0.652089	0.694177	0.669251	0.722881
2	E	2.18421	2.48927	2.58537	3.24476	2.97143	3.33333	301.345	239.84	439.81	289.261	409.701	338.781	0.364063	0.357379	0.785846	0.679326	0.788378	0.720671
3	E	0.710526	0.463277	1.5122	1.39823	1.42857	1.47541	670.899	413.409	380.233	407.319	423.145	420.319	0.198959	0.0878888	0.381247	0.434555	0.331621	0.320397
4	E	0.16	0.462963	0.482759	2	0.761905	2.51163	96.5682	170.588	70.2565	122.791	91.4886	169.29	0.0105827	0.0548207	0.0339169	0.221292	0.0697056	0.372649
5	E	1.01818	0.0431655	1.30769	0.220859	1.03448	0.26087	169.449	254.678	133.432	246.197	139.017	234.367	0.126377	0.00545422	0.111476	0.0379177	0.111122	0.0443723
6	E	0	0.046875	0	0.0307692	0	0	0	1450.38	0	3352	0	0	0	0.0124794	0	0.0122	0	0
7	E	0	0.151515	0.4	0.470588	1.09091	0.3125	0	175.58	115.341	119.007	95.4394	132.793	0	0.0189201	0.0461364	0.0439405	0.104116	0.0315291
8	E	0.0705882	0.172043	2.30435	2.01299	1.53846	2.33871	55.8561	79.553	66.9262	91.8696	67.6939	135.409	0.00325668	0.0128521	0.151773	0.174802	0.0931166	0.271034
9	E	0.12069	0.130435	3.07692	2.40741	2.82353	2.26316	107.747	126.652	159.244	147.786	154.001	143.467	0.00995768	0.0149921	0.464529	0.354692	0.413127	0.312203
10	E	0.307692	0.0533333	1	1.33333	1.33333	1.2	206.125	130.182	109.36	156.21	123.398	158.809	0.0459073	0.00606606	0.10936	0.195553	0.16453	0.160061
11	E	0.293103	0.0869565	0.0615385	0.111111	0.117647	0.105263	171.547	157.614	178.375	119.614	125.409	116.966	0.0353503	0.0105005	0.00606434	0.0132904	0.0058984	0.0123122
12	E	0.0421053	0.202429	0.12766	0.148148	0	0.160714	128.386	187.387	121.553	123.318	0	129.859	0.00540574	0.0275064	0.00634623	0.0148461	0	0.0148462
13	E	0.208	0.266212	0.34375	1.97561	0.52459	2.04688	152.15	161.105	102.787	148.851	114.939	158.513	0.0230949	0.031036	0.0248807	0.226483	0.049693	0.220426
14	E	0.290323	0.952096	0.210526	0.581006	0.208955	0.155844	322.452	940.828	242.223	1025.92	277.471	1131.1	0.0427478	0.315209	0.00988915	0.0269373	0.00689891	0.00718536
15	E	0.145161	0.0538922	0	0.122905	0.0298507	0.168831	71.7727	115.391	0	117.267	54.7045	103.738	0.00773754	0.00424673	0	0.0124309	0.00163297	0.0139699
16	E	0.0322581	0.0179641	0.666667	1.35196	0.597015	1.67532	210.909	137.652	170.018	191.15	147.952	205.877	0.00601576	0.00152559	0.113345	0.251623	0.0883297	0.313519
17	E	0.0483871	0.0898204	0.0701754	0.413408	0.0597015	0.441558	223.182	160.512	152.75	148.451	146.614	143.142	0.00417742	0.00938963	0.0107193	0.0481305	0.00875305	0.0589486
18	E	0	0.0410959	0	0.075	0.0322581	0.030303	0	1972.23	0	1678.14	282.409	1397.39	0	0.016245	0	0.0205375	0.00719428	0.00407713
19	E	0	0.0136986	0	0.025	0	0	0	424.955	0	478.136	0	0	0	0.00175467	0	0.000955114	0	0
20	E	1.57895	1.70306	3.24528	2.8	4.71429	2.69903	58.2733	76.8591	149.762	252.15	151.117	381.7	0.0787278	0.110856	0.466662	0.647394	0.646872	0.865619
21	K	0.166667	0.204819	0.218182	0.184874	0.2	0.255319	235.849	207.543	273.136	270.446	265.142	201.178	0.0307547	0.0275994	0.0576248	0.026605	0.0378636	0.0408085
22	K	0.368932	0.618705	0.352941	1.14483	0.392157	1.33333	163.962	120.257	120.611	108.554	181.25	113.494	0.046474	0.0581475	0.0320553	0.0908934	0.0363387	0.118969
23	K	0	0.0647482	0.431373	0.62069	0.509804	0.848485	0	203.955	166.783	187.863	179.467	205.107	0	0.00866007	0.0684679	0.101452	0.0908583	0.145152
24	K	0.666667	0.985507	2.61224	1.9375	2.90909	2.2931	80.2933	134.62	93.3026	110.973	86.6268	107.058	0.0440215	0.0776443	0.232772	0.199129	0.245357	0.23296
25	K	0.193548	0.15942	0.693878	2.4875	0.227273	2.31034	140.705	118.637	161.691	175.075	142.855	143.382	0.0233675	0.014135	0.112194	0.433733	0.0319298	0.327386
26	K	0.725275	0.94964	0.222222	0.818898	0.177778	1.00662	102.598	109.198	74.6273	89.7399	85.3409	90.8508	0.0551044	0.0822905	0.0105949	0.0613321	0.0100515	0.0664852
27	K	0.131868	0.294964	0.177778	0.173228	0.133333	0.18543	121.303	176.223	134.273	181.207	147.856	162.399	0.0141773	0.0389335	0.0238707	0.0151403	0.015002	0.0213396
28	K	0.131868	0.0979021	0.4	0.179104	0.355556	0.5	140.674	127.263	129.578	114.739	122.526	123.682	0.0158811	0.00883948	0.0293333	0.0160631	0.0245687	0.0294181
29	K	0.307692	0.0935252	3.15556	1.46457	3.15556	1.28477	143.182	147.283	156	168.395	164.655	163.31	0.0337063	0.0100265	0.476877	0.234048	0.490919	0.194036
30	K	0.141176	0.148438	2.04762	1.82812	1.67442	1.45312	210.735	230.709	248.351	217.668	254.999	217.008	0.020408	0.0194371	0.459842	0.377437	0.398056	0.301334
31	K	0.870588	1.36719	1.95238	1.57812	2	1.59375	108.773	109.886	113.446	105.023	114.19	113.457	0.0751417	0.125936	0.221489	0.161995	0.228372	0.179513
32	K	0.847059	0.25	0.238095	0.25	0.139535	0.28125	129.368	91.2486	147.186	69.3139	84.8788	76.1578	0.0847364	0.0198723	0.0125509	0.015614	0.00710782	0.019098
33	K	0.140845	0.317881	0.0666667	0.0571429	0.243902	0.025	201.082	199.403	153.591	213.625	288.059	135.455	0.01692	0.0447562	0.00749394	0.00922338	0.0562982	0.00338636
34	K	0.478873	0.423841	1.26667	1.54286	1.21951	1.65	177.896	112.113	157.604	115.931	183.136	120.868	0.0628041	0.0349344	0.157412	0.130875	0.134509	0.130615
35	K	0	0.239316	1.73333	1.19266	0.829268	1.07317	0	124.217	114.491	127.014	127.186	146.751	0	0.0245309	0.183183	0.140587	0.0922971	0.141248
36	K	0	0.0761905	1.2	1.01149	1.09524	0.553191	0	167.795	207.125	181.552	202.897	180.497	0	0.00918716	0.194202	0.130922	0.159973	0.060245
37	K	0.0408163	0.0208333	0.0363636	0.135802	0.142857	0.142857	265.83	211.235	220.614	224.421	198.788	256.154	0.0108502	0.00244886	0.00651322	0.0230651	0.0226147	0.0294953
38	K	0.376238	0.291391	0.2	0.0397351	0.08	0.0266667	213.961	288.467	176.859	227.28	147.284	211.182	0.0619118	0.0508685	0.01936	0.00130072	0.00340545	0.0025997
39	K	0.444444	0.163424	0.52	1.50355	0.75	1.52632	396.539	158.447	270.115	148.741	299.458	161.587	0.106146	0.0206397	0.103053	0.214032	0.144083	0.212805
40	K	0.133333	0.280156	0.52	0.822695	1.25	0.947368	232.197	210.571	237.178	225.812	238.64	217.527	0.0162298	0.0415856	0.107708	0.143404	0.241349	0.158213
41	K	0.422222	0.157303	0.16	0	0.25	0	336.124	293.698	218.562	0	223.118	0	0.0866328	0.0227201	0.0112991	0	0.0238182	0
42	K	1.07071	0.981481	2	2.3871	1.79167	1.8913	95.7264	124.707	97.7959	134.289	121.73	131.933	0.0912314	0.0913047	0.187384	0.27564	0.215042	0.233171
43	K	0.2	0.608059	0.0888889	0.268908	0	0.0263158	319.919	563.163	315.057	513.149	0	400.932	0.0464394	0.146134	0.00171818	0.0180038	0	0.00139833
44	K	0	0.021978	0.888889	0.739496	0.954545	0.657895	0	228.008	235.794	255.442	213.128	227.425	0	0.00218149	0.177215	0.159007	0.155098	0.108787
45	K	0.311111	0.285714	0.844444	0.470588	0.863636	0.526316	261.244	171.4	187.234	148.532	190.865	157.345	0.0461798	0.0399084	0.107924	0.043398	0.089438	0.0461444
46	K	0.0444444	0.307692	1.77778	1.12605	1.59091	1.23684	143.364	124.041	174.072	128.176	180.453	133.501	0.00637172	0.033956	0.187697	0.0864786	0.157034	0.0813795
47	K	1.08511	1.90588	1.15556	1.408	0.541667	0.815385	350.442	465.654	372.163	424.333	352.764	328.765	0.213297	0.43151	0.0916384	0.215619	0.0502917	0.132041
48	K	0.319149	1.23922	0	0.448	0	0.461538	491.512	516.769	0	368.096	0	296.944	0.0923182	0.305986	0	0.04776	0	0.0527164
49	K	0.170213	0.282353	0	0.08	0	0.0307692	280.486	260.541	0	245.609	0	275.886	0.0235077	0.0482733	0	0.005328	0	0.00104301
50	K	0.133333	0.2	0.173913	0.515464	0.0454545	0.406015	180.167	171.353	214.04	142.776	241	159.047	0.0238843	0.0273953	0.0184911	0.0637296	0.00254132	0.0606955
51	K	0.376471	0.740385	2.35897	2.26966	1.73913	1.2437	81.6335	91.6591	140.876	121.95	128.991	141.998	0.0274727	0.0576226	0.121178	0.117075	0.0618597	0.0518621
52	K	0.604651	1.19856	0.976744	2.51799	0.651163	3.22628	203.018	180.432	235.775	215.588	251.269	244.73	0.0908436	0.15572	0.124556	0.464164	0.123052	0.602369
53	K	0.0232558	0.0649819	0.372093	0.805755	0.883721	0.890511	192.159	274.015	221.597	223.606	240.276	233.607	0.00446882	0.0109378	0.0585476	0.153618	0.186772	0.184681
54	U	4.10959	2.45378	3.65	4.76522	3.57576	4.55285	65.667	60.6443	69.9648	66.0675	63.4187	66.1102	0.249824	0.135586	0.250837	0.297213	0.20216	0.286159
55	U	5	6.97817	4.22222	5.94231	5.94444	7.06452	73.2782	44.3112	59.9264	36.3655	70.054	40.8274	0.307621	0.281114	0.218778	0.189448	0.355919	0.268262
56	U	0	0.0865385	0	0.0215054	0	0	0	154.652	0	271.909	0	0	0	0.0111597	0	0.000284457	0	0
57	U	0	0.289256	0.27027	0.625	0.181818	1.21429	0	121.394	153.391	112.284	124.324	111.673	0	0.029435	0.0107039	0.053358	0.00639153	0.077765
58	U	0	0.00769231	0	0.0148148	0	0.0322581	0	229.091	0	168.977	0	205.261	0	0.00168951	0	0.00250337	0	0.00432441
59	U	1.18421	1.42857	0.702703	0.47619	0.25641	0.338983	174.495	105.356	156.444	102.282	174.123	88.933	0.141614	0.113763	0.0420541	0.0250091	0.0208182	0.0191098
60	U	1.7	1.90345	0.333333	1.56164	0.571429	1.60563	153.261	250.455	244.75	153.533	115.977	181.32	0.21488	0.252898	0.0254924	0.171469	0.0301883	0.191465
61	U	0.883117	0.933962	2.26667	1.60748	2	1.27619	151.985	234.876	171.425	196.03	141.791	197.315	0.0884067	0.131969	0.356699	0.235113	0.263572	0.181752
62	U	2.1039	1.33019	3.02222	4.71028	1.6875	3.73333	69.3967	91.9478	90.5959	100.054	74.8114	93.0763	0.126996	0.09786	0.106947	0.279369	0.0536747	0.217456
63	U	2.57143	1.90566	5.77778	6.14953	5.625	6.19048	60.7711	63.3831	77.9434	113.023	67.4409	102.465	0.13454	0.107771	0.351032	0.473688	0.336051	0.413281
64	U	0.17284	2.22311	1.02128	3.41353	0.235294	3.0339	178.357	162.353	223.892	167.356	231.437	179.387	0.0259905	0.257363	0.135152	0.388136	0.0387072	0.407133
65	U	0	0.151394	1.65957	2.1203	1.29412	2.10169	0	155.482	234.355	278.668	204.337	261.792	0	0.0198879	0.368004	0.562238	0.196918	0.485856
66	U	0.123457	0.390244	0.210526	0.123077	0.0465116	0.0173913	111.432	150.876	175.205	169.497	254.591	88.8409	0.0124933	0.04451	0.00762321	0.00938636	0.00160465	0.000700395
67	U	0	0.0162602	0	0.0769231	0	0.0869565	0	336.545	0	342.518	0	339.064	0	0.0011578	0	0.0134682	0	0.0268605
68	U	0.0246914	0.0131579	0.105263	0.0779221	0.27907	0.162162	259.591	271	184.761	320.826	286.716	288.129	0.00640965	0.00310018	0.0194486	0.00838312	0.0328636	0.0343342
69	U	0.0238095	0	3.63158	3.11429	3.91304	3.87097	40.3636	0	79.7457	95.9612	83.5263	104.925	0.000380411	0	0.289048	0.294812	0.324167	0.403125
70	U	0.164706	0.362416	0.0444444	0	0.05	0.102564	132.341	121.047	72.7045	0	135.136	125.534	0.0198877	0.0337727	0.00323131	0	0.00317841	0.0128753
71	U	0.0705882	0.0671141	1.64444	1.46479	1.55	1.58974	85.3485	100.364	92.9122	134.581	104.944	140.032	0.00438717	0.00334808	0.145356	0.180023	0.157423	0.20508
72	U	1.74118	0.846626	1.5	0.644444	1.6	0.657534	102.404	88.1749	101.158	83.8605	112.926	106.663	0.144741	0.059452	0.111186	0.0332894	0.112128	0.0460828
73	U	0.225352	0.350877	2.32258	2.25	2.55	2.2069	132.153	163.836	192.672	192.813	195.634	224.322	0.0271415	0.0422464	0.439015	0.42032	0.463274	0.415622
74	U	0.732394	0.263158	0.83871	0.392857	0.55	0.448276	225.486	191.83	229.24	173.969	209.533	188.091	0.112034	0.0417229	0.19204	0.0654529	0.112541	0.0664741
75	U	0.056338	0	0	0	0	0	208.102	0	0	0	0	0	0.0110192	0	0	0	0	0
76	U	0.28169	2.73684	1.80645	4.28571	2.3	4.47826	112.843	138.385	169.072	205.839	173.158	208.666	0.0210403	0.281753	0.289707	0.687587	0.344957	0.6618
77	U	2.40909	2	0.5	1.2	0.545455	1.40741	305.779	456.587	222.758	431.002	259.447	474.185	0.472542	0.493084	0.0564835	0.203522	0.0430331	0.297131
78	U	0.298851	0.993377	0.175439	1.18072	0	0.597015	363.304	690.09	410.495	778.643	0	772.075	0.0726897	0.301793	0.0221691	0.159881	0	0.0792456
79	U	2.3908	0.847682	1.36842	0.0722892	1.93103	0.179104	98.0977	190.267	98.521	145.477	99.7597	227.098	0.190748	0.123392	0.12607	0.0038839	0.143502	0.0236018
80	U	7.1954	7.11258	7.36842	8.0241	7.7931	8.14925	86.3034	99.8391	83.618	93.5422	93.6981	96.0411	0.499496	0.562798	0.555844	0.696812	0.658765	0.617
81	U	0.045977	0.0927152	0.666667	1.10843	0.965517	0.686567	207.489	255.588	260.859	232.909	271.56	281.787	0.00598119	0.0131463	0.105443	0.148568	0.184135	0.122223
82	U	0.0192308	0.0833333	0	0.02	0	0	157.955	131.554	0	105.023	0	0	0.000998252	0.00979072	0	0.00047	0	0
83	U	3.22807	1.23077	0.608696	0.571429	1.11765	0.266667	67.7396	88.9678	39.474	117.692	56.6041	67.9602	0.192179	0.0875614	0.0191047	0.0365	0.0519706	0.0128856
