# Supplementary material for: Subthalamic nucleus stabilizes movements by reducing neural spike variability in monkey basal ganglia
Source: Nat Commun. 2022 Apr 25;13:2233. doi: 10.1038/s41467-022-29750-2 (PMC9038919; doi:10.1038/s41467-022-29750-2)
Supplement: Supplementary file 5 — Source data [file 41467_2022_29750_MOESM5_ESM.zip › Source_data/Fig5.xlsx]

## Sheet: Fig. 5c, e - STN
Figure 5c, e
Comparison of STN neuronal activity between short- and long-MT trials.
	Firing rate (Hz)				Fano factor
neuron #	PRE, short MT trials	PRE, long MT trials	POST, short MT trials	POST, long MT trials	PRE, short MT trials	PRE, long MT trials	POST, short MT trials	POST, long MT trials
1	2.6087	1.80556	1.66667	1.60338	0.912121	1.12836	1.06265	1.15635
2	11.9298	14.3333	4.91228	5.83333	0.653008	0.84919	1.14691	1.06326
3	35.0877	34	35.614	29	0.539872	0.371559	0.409169	0.564744
4	20.7576	23.7681	9.33333	6.5	1.03547	0.519574	1.08327	1.89635
5	18.8889	15.0794	9.67078	9.43089	0.576637	0.72527	0.960502	0.764022
6	36.1905	45.3968	22.381	19.537	0.298157	0.468777	0.775962	0.866834
7	19.5238	16.3492	6.54321	4.26829	0.595826	0.710417	0.991621	1.02225
8	28.5507	27.3611	25.9016	28.6885	1.3124	1.36932	1.35406	1.78582
9	28.7719	25.3333	12.7273	12.4242	0.542496	0.4128	0.718039	0.695556
10	9.16667	8.88889	9.18919	8.59649	0.805293	0.983829	1.32535	1.14914
11	20.9722	20.2778	17.027	16.3158	0.218162	0.251362	0.321414	0.433645
12	48.4722	41.5278	44.8649	37.8947	0.548042	0.726372	0.45835	0.568154
13	26.4706	10.3922	18.8889	10.5333	0.830636	1.53356	0.960732	1.23054
14	9.41176	10.7843	3.05556	4.8	1.11086	2.34487	1.35027	1.11414
15	23	16.1905	13.7589	8.54167	0.682857	0.769333	0.729503	0.988503
16	24.2029	18.3333	9.32367	7.80952	0.512495	0.558235	0.939407	1.05276
17	8.84058	4.44444	2.80193	2	0.724051	0.90224	0.788725	1.01557
18	13.0303	7.42424	14.2593	12.5455	1.98471	1.42966	1.45812	1.29289
19	34.3939	27.8788	30.7407	33.8182	0.979146	1.59797	1.44672	2.41976
20	32.6667	31.4286	8.64734	7.92271	0.341309	0.36175	0.897464	1.13258
21	44.7619	48.254	18	12.5556	0.89018	1.07857	2.13761	2.61015
22	48.0952	51.6667	24.0171	24.4167	0.769089	1.10672	3.68245	4.79118
23	74.6667	91.0753	39.1919	34.6078	1.19693	1.15406	2.433	3.16429
24	93.6667	89.1398	97.0707	81.2745	0.842586	1.05801	0.755564	0.952914
25	13.3333	13.1481	13.2639	10.6803	0.48756	0.989542	0.880626	1.3464
26	47.5926	44.4444	52.4306	41.4966	0.437049	0.933683	0.589563	0.845675
27	18.1481	23.8889	13.8889	14.0136	0.383007	0.258543	0.494305	0.573542
28	28.5185	27.5926	18.8889	24.4444	0.453272	1.24985	0.605208	1.01426
29	24.6296	25.4386	12.5	10.2564	0.715849	0.694597	0.938001	0.974747
30	43.1481	43.1579	35.2778	34.1026	0.686449	0.575319	0.914024	0.62381
31	37.2222	41.3889	36.2667	32.0513	0.306814	0.470927	0.427053	0.405725
32	34.8611	36.2667	30.3922	27.3529	0.774586	0.780689	0.711299	1.02448
33	0.25641	0	0.384615	0.384615	1		0.92	0.92
34	26.9697	31.3043	17.2043	13.2292	0.633293	0.872014	1.03627	0.781586
35	42.0635	47.1212	27.8947	26.4912	0.382146	0.401653	0.512262	0.598184

## Sheet: Fig. 5c, e - GPe
Figure 5c, e
Comparison of GPe neuronal activity between short- and long-MT trials.
	Firing rate (Hz)				Fano factor
neuron #	PRE, short MT trials	PRE, long MT trials	POST, short MT trials	POST, long MT trials	PRE, short MT trials	PRE, long MT trials	POST, short MT trials	POST, long MT trials
1	75.8333	76.8	56.2712	51.8889	1.70104	1.40702	2.34469	2.62414
2	60.4167	57.3333	32.9379	27.7222	1.2847	2.07128	1.86443	2.24624
3	90	101.212	69.6237	70.1587	1.12048	0.905197	1.2314	1.3649
4	133.03	142.727	82.9032	72.4339	0.444787	0.533934	1.98064	3.12173
5	74	78.254	93.1624	99.5833	0.643561	0.644427	0.707627	0.814216
6	58.1667	56.0317	55.9829	51.25	0.510244	0.708497	1.51084	1.48264
7	85.6667	92.2222	66.4141	66.3184	1.2893	1.20601	1.45079	1.30347
8	32.1667	29.8413	11.3636	9.50249	1.30112	2.44019	2.32578	2.40225
9	85.5	97.7778	91.3131	87.4627	1.57263	1.12218	1.19404	1.35981
10	83.4722	78.4	80.6373	78.4541	2.14611	2.51017	2.65552	2.95783
11	116.087	122.778	69.3243	70.3604	1.12314	1.33262	2.60007	2.67596
12	89.8551	102.917	88.018	91.7568	2.49816	1.5612	2.01455	1.95545
13	63.3333	49.0278	43.6036	36.1261	1.40754	2.91474	2.0127	2.1928
14	85.3846	77.9487	71.3228	75.6771	1.68275	1.77247	1.87153	2.33519
15	67.2222	66.3889	43.1746	45.625	0.958806	0.98853	2.20302	1.83198
16	67.8261	53.8889	45.0725	34.2857	0.984577	0.944118	1.50895	1.77315
17	43.4568	41.5476	55.7746	61.6204	2.10628	3.3491	2.9199	3.12687
18	67.6543	59.6429	41.0798	34.537	1.48969	2.34447	3.16694	3.69752
19	62.0988	56.5476	51.2994	47.7222	0.35633	0.37769	0.483713	0.504893
20	58.0556	54.4	17.6256	18.7387	1.47024	1.85103	2.58672	2.59172
21	119.306	79.2	101.142	82.7928	1.25948	2.11564	2.59316	3.40879
22	31.0145	31.0145	23.9548	26.5556	1.46599	1.72906	2.06424	2.35019
23	69.5652	73.4783	21.3559	21.2222	1.92528	1.38446	2.0379	4.0354
24	115.263	103.333	119.365	111.008	1.39627	1.04857	1.15997	1.27019
25	75.7895	68	66.1905	63.9535	1.07714	0.650571	1.15585	1.00392
26	80.1515	77.1014	60.5882	63.7821	0.716376	0.559155	1.1597	1.12757
27	122.424	105.652	136.405	120.577	0.903458	0.866886	1.17364	1.32366
28	97.7273	88.2609	69.9346	67.1154	0.433516	0.576756	0.764179	0.772364
29	18.4058	15.2174	11.9872	7.24359	2.47609	3.8011	3.3429	2.39285
30	66.9565	70.1449	62.3077	68.7179	1.07349	0.604035	1.10047	1.22801
31	70	71.7391	49.6795	53.3333	0.566655	0.744176	1.67114	1.34772
32	25.303	24.058	19.9383	17.3457	0.244942	0.403361	0.68836	0.690497
33	91.5152	98.6957	90.4762	85	0.834221	0.751703	1.09019	1.13213
34	85.873	88.6364	76.0145	75.8156	1.03521	1.45816	1.77731	1.70303
35	19.3651	25.7576	24.4928	26.6667	3.43427	2.50731	3.1577	4.06928
36	38.9394	49.8551	28.4127	34.3915	0.89203	0.552535	0.734583	0.856822
37	95.873	95.7143	50.6322	46.9492	2.76561	2.17325	3.2267	3.44123
38	69.2063	63.4921	54.023	55.1412	1.38901	1.20961	1.64147	1.68458
39	35.873	41.9048	46.5517	48.9831	1.82274	1.96504	1.71612	2.07608
40	104	109.365	76.9298	67.4359	1.1307	0.648654	1.25966	1.14632
41	52.1667	45.873	37.0175	29.7436	1.70607	1.57486	1.91738	2.17335
42	71.5	67.4603	68.5088	76.4103	1.55392	1.75527	2.02821	2.09862
43	108.889	116.316	107.826	100.87	1.13603	1.85139	1.27159	1.75572
44	54	59.8333	83.5088	98.2184	2.30498	1.85738	2.45598	1.7598
45	102	84.6667	95.614	90.8621	0.948464	1.62133	1.45812	1.53232
46	59.6667	63.8333	62.8655	60	0.831935	0.731223	0.819711	0.811682
47	94.3939	104.638	62.5137	69.086	0.776326	0.625657	1.71065	1.49988
48	77.8947	69.3333	59.7849	54.9735	1.069	1.42368	1.65813	1.81461
49	91.9298	87.6667	65.1075	78.3069	0.935193	1.21	1.44028	1.49755
50	157.895	151.333	123.817	130.053	0.410856	0.533244	0.625775	0.700088
51	38.8889	48.0303	40.1852	40.5455	3.23751	2.4879	3.29689	3.63164
52	53.9683	56.8182	51.9753	54.303	1.42461	0.977492	1.07715	1.43905
53	173.788	160.725	174.785	171.72	0.697074	0.635168	0.58998	0.78595
54	90.303	85.5072	36.6129	42.2043	0.712882	1.21201	1.84921	1.71715
55	87.1212	91.1594	72.5424	73.5	0.353399	0.188454	0.424559	0.482914
56	46.5152	45.6522	37.2316	37.6667	1.26478	1.39121	1.72895	1.50875
57	81.4583	69.8039	40.5333	54.8718	1.36792	2.04209	2.15104	2.51515
58	100.208	82.7451	91.0667	98.3333	1.12806	1.51373	1.92716	1.79312
59	20.5556	24.9123	26.2424	20.7143	1.29024	1.55729	2.31381	2.56915
60	99.697	84.9275	20.7692	21.2821	1.28536	1.57589	3.46675	3.13241
61	82.2222	90	91.2179	94.6541	0.603471	1.13127	1.19086	1.13972
62	102.037	120.351	74.5513	77.6101	0.918804	1.02494	3.44149	2.98254
63	93.3333	95.873	83.9506	93.9506	1.39301	1.30743	1.8902	1.44434
64	63.1667	68.8889	83.8889	92.9012	2.35897	2.08495	2.85671	1.96214
65	99	93.9683	70	62.6437	0.685364	0.930592	0.798112	1.01038
66	146.667	140.909	143.086	141.31	0.218602	0.235973	0.374349	0.561206
67	39.2063	39.3939	24.6341	26.2698	0.492159	0.33795	0.250896	0.294595
68	85	84.5	97.5439	88.7719	0.195803	0.465393	0.454875	0.432591
69	99.1667	106	89.1228	102.632	0.527238	0.593091	0.650153	0.969169
70	45.3333	46.875	41.6667	44.1667	0.196962	0.261322	0.275564	0.29413
71	106.444	102.708	70	68	1.53651	1.65876	2.15281	1.7486
72	94.8889	82.7083	58.8333	79.5	0.785731	1.18245	1.47229	0.852758
73	110.303	109.545	79.5833	75.625	0.682176	0.616117	0.717481	0.794272
74	93.5185	97.193	87.4286	96.1111	0.416789	0.504723	0.502802	0.442274
75	119.259	119.649	78.2857	78.2407	0.297558	0.312951	0.316151	0.441296
76	16.6667	5.75758	17.3529	8.03922	2.15825	1.52956	1.39925	2.09913
77	104.545	107.121	88.1373	78.6275	0.98247	0.788165	1.34229	1.54572
78	26.2121	28.6364	30	37.1569	3.44304	3.47124	4.55112	6.61033

## Sheet: Fig. 5c, e - GPi
Figure 5c, e
Comparison of GPi neuronal activity between short- and long-MT trials.
	Firing rate (Hz)				Fano factor
neuron #	PRE, short MT trials	PRE, long MT trials	POST, short MT trials	POST, long MT trials	PRE, short MT trials	PRE, long MT trials	POST, short MT trials	POST, long MT trials
1	67.3684	62.3333	58.1667	44	0.490093	1.33112	0.566228	1.4041
2	17.193	11.8333	27.3333	21.0833	1.89167	3.00735	1.50312	2.36439
3	17.193	10	18.4615	13.7179	1.09577	1.54576	1.01319	1.1656
4	105	129.762	88.9167	105.61	1.44995	3.415	1.01795	1.49976
5	92.2222	96.2121	91.3636	97.4242	0.297067	0.302064	0.388687	0.567005
6	68.2759	74.3333	74.6296	89.2982	0.422141	0.473988	0.470624	0.540141
7	63.3333	66.1905	63.0952	62.8889	0.223027	0.281222	0.481684	0.313639
8	65.6322	68.1111	88.5185	81.2281	0.288742	0.349722	0.99954	0.963855
9	89.7222	106.528	101.25	104.444	0.358716	0.475908	0.383352	0.388053
10	73.7634	76.3542	67.8049	77.8571	0.450101	0.364275	0.387317	0.552103
11	65.6989	69.6875	58.1481	69.697	0.506666	0.700464	0.90696	1.01943
12	190.968	202.604	154.259	162	0.353551	0.554677	0.473348	0.913241
13	102.043	92.6042	83.7037	82.8485	0.558751	0.49795	0.653505	1.01656
14	88.6022	109.479	85.3086	111.091	0.475961	0.491417	0.572416	0.766538
15	37.2619	32.2989	35.641	36.1538	0.80982	0.838662	0.86474	0.720459
16	31.7857	30	35.641	42.3077	0.753122	0.656108	0.809162	0.750067
17	82.9167	64.6667	50.5556	27.957	1.36805	3.06607	0.970305	3.49919
18	51.8056	45.8667	70.1802	74.1441	1.08547	0.813245	0.952567	0.835354
19	89.8718	80.7692	119.894	108.177	0.968497	1.01698	1.10343	1.62442
20	60	50	65.9788	77.0312	0.628653	0.764873	1.80524	1.52781
21	135.072	134.167	125.885	144.531	0.614615	0.922601	1.15575	1.15678
22	77.1014	89.5833	80.7812	96.3542	0.7508	0.887563	0.663494	0.868056
23	103.913	102.609	101.27	97.0899	0.528689	0.440628	0.506426	0.655236
24	93.6232	91.3043	77.4603	74.6561	0.595904	0.757632	0.874396	1.03314
25	133.768	134.493	143.793	138.111	1.25558	0.674903	0.681656	0.523157
26	67.5362	69.8551	74.3386	84.3386	0.945221	0.80018	0.645307	0.93476
27	42.6984	45	45	47.0492	0.304424	0.293844	0.317632	0.305558
28	102.54	115.152	116.278	120.601	0.645661	0.491376	0.481472	0.601757
29	96.6667	104.848	116.611	109.399	0.696662	0.578208	0.401504	0.48765
30	94.4444	90	98.3333	101.313	0.545706	1.28235	0.794895	0.780674
31	63.8889	62.6316	113.333	119.293	0.950413	1.75715	1.41565	1.95509
32	101.481	89.2982	102.013	102.516	0.773002	0.786422	0.776201	0.768025
33	52.6389	48.1333	91.7808	86.4865	0.765775	0.777913	0.691566	0.919375
34	44.5833	46	56.7677	60.6468	0.780443	0.93136	1.21365	1.09087
35	90.6667	88.0769	67.598	65.7488	0.695778	0.55983	0.519043	0.661494
36	57.1014	44.7826	90.977	85.5747	1.00986	1.85451	1.40699	1.37367
37	69.1304	48.6957	79.3103	73.4483	0.831988	0.955446	0.8865	0.909227
38	89.1304	84.6377	50.625	52.9412	0.90464	1.06245	0.844835	1.43269
39	94	96.6667	74.0278	73.8776	0.310184	0.201961	0.390255	0.334866
40	68.3333	79.4203	46.8306	56.5574	0.519902	0.389622	0.961531	1.00721
41	56.8182	52.029	53.9891	50.2732	0.363211	0.384678	0.564808	0.553719
42	64.2424	76.2319	89.7814	94.9727	0.736893	0.750317	0.736208	0.853054
43	118.788	115.362	117.049	98.9617	0.44173	0.566288	0.580414	0.928837
44	30.2899	43.8889	24.7953	30.0575	1.28996	1.03667	1.45744	1.61691
45	47.8261	54.5833	50.1754	59.3103	0.449592	0.601145	1.09852	1.32089
46	73.4783	76.25	59.6491	61.4943	0.604635	0.639646	0.847373	0.653816
47	68.4058	73.4783	80.8974	81.9231	0.638933	0.526052	0.758239	0.901225
48	124.286	129.242	112.609	117.518	0.393676	0.549088	0.702252	0.552019
49	68.6364	74.2424	46.5608	42.4479	1.76939	2.29204	2.18008	2.71265
50	48.3333	50.7576	38.2011	37.9688	0.725767	0.830385	1.20054	1.0064
51	107.963	109.649	111.879	112.5	0.641157	0.608891	0.703117	0.797698
52	142.407	122.281	174.679	160.629	1.29015	2.09416	0.940911	1.05368
53	102.037	103.684	86.8794	81.3194	0.505485	0.614209	0.718831	0.761357
54	114.833	131.587	111.111	108.519	0.595706	0.361543	0.505571	0.550429
55	70.9524	68.1818	78.7778	74.6448	0.595482	0.823046	0.828472	0.976139
56	99.4737	109.833	122.933	126.013	1.29756	1.34008	1.35662	1.20092
57	76.6667	96.1111	68.3838	62.9293	1.13393	1.71759	1.44866	1.32255
58	86.1404	73.1667	80.9722	78.7075	0.738028	1.10458	2.21409	1.94904
59	142.281	147.167	108.264	108.027	0.754908	0.388474	0.876911	0.966744
60	118.947	116.333	111.736	114.966	0.433339	0.637553	0.84624	0.516975
61	89.5	97.9365	89.5906	107.184	1.17782	0.992692	1.59509	1.32231
62	77.1667	97.619	94.2105	99.6552	0.940893	0.989219	0.723349	0.784284
63	80.3333	80.1587	74.5238	83.2143	0.315651	0.324203	0.363981	0.353641
64	51.3333	53.0159	46.6667	39.9405	0.790385	0.885071	1.17879	0.930827
65	44.5	45.0794	45.625	39.798	1.23272	0.921878	0.880587	0.674668
66	107.778	110.152	97.9012	96.9048	0.297499	0.402637	0.259795	0.833111
67	126.984	118.636	120.108	120.729	0.394088	0.518195	0.368692	0.489442
68	159.206	154.394	126.559	128.021	0.386696	0.171588	0.378512	0.35647
69	112.54	109.848	115.772	117.063	0.891095	0.900236	0.681987	0.7038
70	58.5185	50.1754	50	50.8333	1.06664	0.818678	1.26786	1.51173
71	65.3704	88.5965	89.5833	88.75	0.984328	0.950662	0.603919	0.708597
72	91.1111	95.7895	72.1053	85.3333	0.672461	0.869005	0.763164	1.01877
73	56.8519	59.4737	42.9825	47.8333	0.737768	0.697429	2.12458	2.00519
74	53.6364	49.2754	24	17.7778	1.11556	0.974591	1.51126	1.39795
75	45	43.0303	20	20.9009	0.946156	1.05796	1.23977	1.21626
76	97.1212	88.9394	97.2222	89.2793	0.858196	1.38672	0.950454	1.32701
77	88.3333	88.0303	105.648	99.7297	2.76665	2.34476	4.21636	3.28273
78	59.5455	63.6364	55.2778	70.2703	1.03505	1.0924	1.03238	1.21357
79	147.436	134.938	155.764	137.007	0.569848	0.537866	0.549223	0.561708
80	145.714	133.111	121.149	125.667	0.404717	0.75001	0.58186	0.41195
