# Supplementary material for: Subthalamic nucleus stabilizes movements by reducing neural spike variability in monkey basal ganglia
Source: Nat Commun. 2022 Apr 25;13:2233. doi: 10.1038/s41467-022-29750-2 (PMC9038919; doi:10.1038/s41467-022-29750-2)
Supplement: Supplementary file 5 — Source data [file 41467_2022_29750_MOESM5_ESM.zip › Source_data/Fig6.xlsx]

## Sheet: Fig.6b
Figure 6b
Ratio of STN/GPe/GPi neurons exhibiting significant excitation or inhibition before involuntary movements
Number of INC-type neurons
	Inhibition	No modulation	Excitation
STN	2	13	10
GPe	4	31	8
GPi	1	19	4
Number of DEC-type neurons
	Inhibition	No modulation	Excitation
STN	2	7	3
GPe	6	29	0
GPi	8	27	4

## Sheet: Fig.6c
Figure 6c
Modulation onset timings relative to involuntary movements (ms)
Excitation			Inhibition
STN	GPe	GPi	STN	GPe	GPi
-500	-485	-485	-475	-490	-335
-500	-475	-480	-460	-435	-330
-500	-315	-310	-185	-425	-315
-480	-250	-230	-130	-395	-255
-455	-220	-185		-390	-200
-450	-35	-155		-310	-165
-430	0	-80		-210	-160
-400	85	0		-160	-55
-395				-140	-40
-300				-65
-300
-255
-225
