# Supplementary material for: Subthalamic nucleus stabilizes movements by reducing neural spike variability in monkey basal ganglia
Source: Nat Commun. 2022 Apr 25;13:2233. doi: 10.1038/s41467-022-29750-2 (PMC9038919; doi:10.1038/s41467-022-29750-2)
Supplement: Supplementary file 5 — Source data [file 41467_2022_29750_MOESM5_ESM.zip › Source_data/Supplementary_Fig1.xlsx]

## Sheet: Monkey E, anterior
Supplementary Figure 1c
Transduction efficiencies in the anterior STN of monkey E.
ML (mm)	DV (mm)	ratio (%)
3	1	0
3	1.5	0
3.5	1	0
3.5	1.5	0
3.5	2	0
4	0.5	0
4	1	0
4	1.5	2.46914
4	2	0
4.5	0.5	0
4.5	1	0
4.5	1.5	4.05405
4.5	2	1.36986
4.5	2.5	5.26316
5	0.5	0
5	1	1.78571
5	1.5	1.75439
5	2	3.38983
5	2.5	5
5	3	37.931
5.5	0.5	0
5.5	1	4.65116
5.5	1.5	8.16327
5.5	2	7.14286
5.5	2.5	31.5789
5.5	3	26.6667
5.5	3.5	40
6	1	0
6	1.5	23.5294
6	2	23.4043
6	2.5	20.5128
6	3	16.6667
6.5	1.5	6.25
6.5	2	18.1818
6.5	2.5	14.8148

## Sheet: Monkey E, posterior
Supplementary Figure 1c
Transduction efficiencies in the posterior STN of Monkey E.
ML (mm)	DV (mm)	ratio (%)
3.5	1	0
3.5	1.5	0
4	1	18.75
4	1.5	25
4	2	13.3333
4.5	1	25
4.5	1.5	49.3151
4.5	2	37.037
4.5	2.5	0
5	1	14.2857
5	1.5	41.8919
5	2	57.732
5	2.5	56
5.5	1	58.3333
5.5	1.5	44
5.5	2	50
5.5	2.5	55.3191
5.5	3	100
6	1.5	87.5
6	2	76.1905
6	2.5	43.75
6.5	2	100

## Sheet: Monkey K, anterior
Supplementary Figure 1c
Transduction efficiencies in the anterior STN of Monkey K.
ML (mm)	DV (mm)	ratio (%)
3.5	-0.5	20
3.5	0	14.2857
3.5	0.5	0
4	-0.5	11.9048
4	0	2.1978
4	0.5	4.44444
4	1	0
4.5	0	3.0303
4.5	0.5	0.892857
4.5	1	4.54545
5	0	2.94118
5	0.5	0
5	1	0
5	1.5	10.5263
5.5	0	44.4444
5.5	0.5	27.907
5.5	1	4.16667
5.5	1.5	20
6	0	90.9091
6	0.5	84.6154
6	1	11.1111
6	1.5	10.7143
6	2	80.9524
6.5	1	90.4762
6.5	1.5	61.9048
6.5	2	34.8837

## Sheet: Monkey K, posterior
Supplementary Figure 1c
Transduction efficiencies in the posterior STN of Monkey K.
ML (mm)	DV (mm)	ratio (%)
3	0	0
3.5	-0.5	0
3.5	0	0
3.5	0.5	0
4	-0.5	2.22222
4	0	1.68067
4	0.5	1.5873
4	1	6.25
4.5	-0.5	23.3333
4.5	0	14.7059
4.5	0.5	22.0339
4.5	1	11.4286
4.5	1.5	33.3333
5	0	36.3636
5	0.5	19.3182
5	1	40.6977
5	1.5	66.6667
5.5	0	81.8182
5.5	0.5	46.0177
5.5	1	41.5842
5.5	1.5	75.4386
5.5	2	100
6	0.5	81.8182
6	1	83.3333
6	1.5	68.4211
6	2	100
6.5	1	86.2069
6.5	1.5	55.8824
6.5	2	96.4912
