# Supplementary material for: Subthalamic nucleus stabilizes movements by reducing neural spike variability in monkey basal ganglia
Source: Nat Commun. 2022 Apr 25;13:2233. doi: 10.1038/s41467-022-29750-2 (PMC9038919; doi:10.1038/s41467-022-29750-2)
Supplement: Supplementary file 5 — Source data [file 41467_2022_29750_MOESM5_ESM.zip › Source_data/Supplementary_Fig10_and_12.xlsx]

## Sheet: SFig10e - STN, INC
Supplementary Figures 10e and and 12e, h
Movement-related activity of INC-type neurons in the STN
		Baseline_firing_rate (Hz)		Peak/trough amplitude (Hz)		Modulation onset (ms)		Modulation duration (ms)
neuron #	Monkey	PRE	POST	PRE	POST	PRE	POST	PRE	POST
1	K	9.49663	6.01307	9.34829	2.42093	290	580	60	20
2	K	19.9394	6.35138	27.4115	22.8462	-60	-40	160	120
3	K	20.7686	11.7839	23.8345	7.26693	170	-280	400	80
4	K	41.5373	17.8421	29.8368	21.2793	-90	-100	300	140
5	K	30.203	18.5674	50.5215	45.3441	100	100	80	80
6	K	16.0006	12.7035	12.4494	11.1336	160	210	80	20
7	K	5.04416	5.38324	94.7874	85.4251	-130	-170	260	340
8	K	11.5828	5.48407	28.9788	28.6647	-120	-140	220	120
9	K	15.8682	10.723	22.878	16.6183	220	190	80	100
10	K	15.1797	7.85178	40.1282	28.7291	-70	-60	180	180
11	K	2.75408	1.37895	14.206	4.18428	-80	-10	100	40
12	K	19.4853	20.9275	61.4201	46.5035	330	340	160	80
13	K	25.4902	21.6655	33.9053	34.6737	140	180	120	80
14	K	34.5869	11.4666	42.1751	30.9374	160	190	160	260
15	U	26.6734	4.66022	67.2308	64.5161	-70	-50	320	200
16	U	20.362	19.2173	58.7353	62.7358	230	250	100	100
17	U	32.598	34.4971	97.588	134.942	-30	-20	280	300
18	U	49.4344	35.5912	177.314	112.04	80	100	240	280
19	U	10.7026	4.69771	51.0417	56.3187	100	180	100	80
20	U	39.7876	25.2859	116.827	119.918	130	180	120	100
21	U	36.5303	27.8273	94.7552	65.0706	160	180	100	120
22	U	8.83305	6.91034	23.6622	43.3962	410	390	20	20
23	U	40.7754	17.2456	71.7391	71.3548	240	230	140	300
24	U	37.0121	29.3086	31.5115	61.9658	140	-60	160	120
25	U	42.2409	23.323	96.3563	112.393	-150	-160	320	380

## Sheet: SFig10e - STN, DEC
Supplementary Figures 10e and and 12e, h
Movement-related activity of DEC-type neurons in the STN
		Baseline_firing_rate (Hz)		Peak/trough amplitude (Hz)		Modulation onset (ms)		Modulation duration (ms)
neuron #	Monkey	PRE	POST	PRE	POST	PRE	POST	PRE	POST
1	K	8.5447	3.03922	11.3782	2.39085	420	790	580	80
2	K	33.1714	28.8235	20.0321	17.4636	220	-340	180	20
3	K	21.0667	12.1674	13.4033	7.00106	160	-100	220	240
4	K	36.4475	34.4692	25.1896	17.4089	700	-120	300	340
5	K	16.1353	12.9768	17.0547	15.587	10	20	480	440
6	K	17.8416	4.4394	25.2481	7.24852	-50	-60	220	220
7	U	51.4832	15.318	36.2471	13.5198	-50	-320	220	180
8	U	71.6091	20.4712	35.2747	9.65463	-20	90	120	60
9	U	75.4173	80.4653	62.1978	59.8116	-80	-30	200	180
10	U	27.583	22.0708	25.4237	21.9158	60	-90	180	340
11	U	31.9992	18.7364	31.3725	14.9254	-110	490	120	140
12	U	41.9935	23.634	27.0147	16.4835	340	760	500	160
