# Supplementary material for: Subthalamic nucleus stabilizes movements by reducing neural spike variability in monkey basal ganglia
Source: Nat Commun. 2022 Apr 25;13:2233. doi: 10.1038/s41467-022-29750-2 (PMC9038919; doi:10.1038/s41467-022-29750-2)
Supplement: Supplementary file 5 — Source data [file 41467_2022_29750_MOESM5_ESM.zip › Source_data/Supplementary_Fig11.xlsx]

## Sheet: SFig.11
Supplementary Fig. 11
Time course of changes in firing pattern and task performance with DCZ administration.
	Firing rate (Hz)						Fano Factor						CV of ISIs						Sequential correlation						Pause probability								Change of RT (%)				Change of MT (%)				Occurrence of
Time	STN		GPe		GPi		STN		GPe		GPi		STN		GPe		GPi		STN		GPe		GPi		STN		GPe		GPi		Success rate		ET trials		SI trials		ET trials		SI trials		involuntary movement
(min)	mean	SE	mean	SE	mean	SE	mean	SE	mean	SE	mean	SE	mean	SE	mean	SE	mean	SE	mean	SE	mean	SE	mean	SE	mean	SE	mean	SE	mean	SE	ET trials	SI trials	mean	SE	mean	SE	mean	SE	mean	SE	(%)
-11.5	32.2212	3.73776	78.8174	3.07069	87.5719	3.48365	1.17997	0.109993	1.69258	0.107398	1.19279	0.0776352	0.858772	0.0422789	1.03703	0.0403461	0.875179	0.0243547	0.0328274	0.0396023	0.282233	0.0210491	0.157328	0.016646	0.20521	0.0398695	0.19695	0.0194825	0.0819092	0.0131211	95.0495	88.8889	-2.65162	1.22422	-0.279285	1.27986	-3.80537	1.13253	-3.58027	1.45633	11.6848
-11	33.1083	3.73011	79.173	3.19177	87.5886	3.5493	1.11592	0.142684	1.5697	0.0932244	1.2533	0.0825577	0.856161	0.0472566	1.03819	0.0408646	0.900521	0.0276444	0.025195	0.044469	0.265216	0.0205704	0.170071	0.018764	0.194236	0.0411341	0.189348	0.0190195	0.0966264	0.0135555	93.3333	84.3902	0.433138	0.991798	-1.13574	1.18517	-3.18141	1.08707	-3.19248	1.49044	12.9577
-10.5	32.5133	3.81488	78.4834	3.00099	88.0903	3.51556	1.21549	0.147167	1.5943	0.0908745	1.19488	0.0822265	0.865658	0.0442275	1.04147	0.0398114	0.871243	0.0219171	0.0341512	0.0455757	0.261799	0.0192055	0.172302	0.0153599	0.184867	0.0371244	0.200546	0.0184833	0.0845007	0.0128629	93.9227	87.1287	-0.260923	1.04536	-1.10704	1.35081	-5.73931	0.840946	0.338837	2.19019	11.8497
-10	32.4961	3.77816	78.7281	3.18036	87.3519	3.63429	1.14334	0.123543	1.65791	0.0942795	1.15243	0.0709056	0.839663	0.0431439	1.09197	0.0452998	0.872349	0.0256429	0.0189032	0.0415502	0.292073	0.0186906	0.158174	0.0156939	0.195978	0.043146	0.194523	0.0185413	0.0827956	0.0125429	84.2391	79.8122	0.887166	1.08822	0.932613	1.4015	-5.42273	0.756193	-3.83353	1.17602	9.15033
-9.5	32.0861	3.59117	78.7575	3.09637	88.2538	3.66446	1.21819	0.1288	1.59031	0.0922095	1.17186	0.0737207	0.879265	0.0447606	1.05184	0.0399706	0.886729	0.0246727	0.0345751	0.0421542	0.260877	0.0193091	0.163149	0.0149281	0.214823	0.0451148	0.189822	0.0180869	0.0734763	0.0103978	92.1053	86.7299	0.154622	1.27695	-0.745158	1.16796	0.640952	2.03592	-3.65124	2.16594	12.2905
-9	31.6343	3.65206	77.3624	3.13405	86.9266	3.42576	1.16987	0.114655	1.59602	0.0941618	1.18881	0.0733625	0.87318	0.0494024	1.05227	0.0392357	0.880099	0.0250354	0.0378343	0.0389864	0.263626	0.0210039	0.161586	0.0160884	0.194612	0.0386845	0.195568	0.0186831	0.0749519	0.0105206	91.7073	90.1554	0.986762	1.04228	0.218432	1.47066	-3.69912	1.60763	2.66334	2.76612	10.221
-8.5	32.5382	3.74065	78.6054	3.2004	87.7978	3.55576	1.13755	0.109248	1.59382	0.0956231	1.20672	0.0796467	0.864855	0.0525556	1.051	0.0417173	0.887262	0.0253435	0.0180959	0.0388994	0.272231	0.019523	0.166003	0.0175377	0.216053	0.0365887	0.186776	0.0182599	0.0782998	0.0104799	92.1875	87.7005	0.579473	1.04422	-0.789779	1.17709	0.907333	2.01696	-4.91511	1.3009	12.9032
-8	32.3164	3.65021	77.6829	3.15186	87.193	3.36046	1.20324	0.122256	1.68393	0.107468	1.1966	0.0857457	0.841172	0.0423635	1.06856	0.042212	0.8804	0.0242406	0.0435828	0.0416565	0.277358	0.0210996	0.159485	0.0177326	0.20441	0.0399577	0.192778	0.019297	0.0777703	0.0103058	94.8187	83.3333	-2.50266	1.13451	-2.53498	1.23501	-2.57408	1.09783	0.0625864	2.15373	12.7479
-7.5	32.4232	3.48164	77.6978	3.1734	86.8247	3.49895	1.20407	0.115643	1.70499	0.106991	1.20949	0.079967	0.880562	0.0392542	1.07275	0.0428522	0.899212	0.0275743	0.0381249	0.0392339	0.279654	0.0200063	0.174904	0.0171818	0.187882	0.033773	0.200171	0.0205715	0.0813031	0.0103992	91.0377	84.492	-0.300038	1.09898	-1.26028	1.26149	3.67392	3.49678	-0.0413404	2.06192	16.5242
-7	32.1475	3.49136	77.71	3.17297	86.6376	3.45058	1.18172	0.118677	1.66743	0.104291	1.20915	0.0832931	0.875099	0.0369975	1.06004	0.0409885	0.891385	0.0289986	0.0324112	0.0361474	0.270132	0.0208402	0.162361	0.0176072	0.207499	0.0384398	0.190474	0.0189404	0.0810036	0.0107079	92.3077	91.1628	0.347824	1.09321	-2.61265	1.0543	-0.713599	1.67005	-1.46719	1.9209	11.5385
-6.5	31.8505	3.62122	77.598	3.28672	86.2923	3.41349	1.23724	0.126228	1.61106	0.096952	1.18393	0.0702893	0.892204	0.0451153	1.0592	0.0418726	0.885207	0.025206	0.0429154	0.0405513	0.274859	0.0191694	0.167604	0.0169928	0.209901	0.0374877	0.200612	0.0198053	0.0804571	0.00884493	90.625	85.0242	-0.325858	1.15979	-0.564818	1.24511	-0.537687	2.22052	-0.208056	2.12404	13.1429
-6	32.3917	3.55796	77.7696	3.09353	87.2692	3.4246	1.24855	0.130315	1.70251	0.0933127	1.19143	0.0737246	0.895133	0.0491984	1.10261	0.046089	0.881209	0.0260473	0.0372167	0.0413118	0.286806	0.0204804	0.165227	0.0165912	0.185111	0.0331958	0.202268	0.0187146	0.0799476	0.0100271	90.2564	89.1753	-0.538638	1.01986	1.28563	1.27265	0.105314	2.36218	2.82236	2.15352	13.1805
-5.5	31.8362	3.83385	76.4629	3.03373	87.5241	3.39898	1.22012	0.130669	1.71894	0.107849	1.23007	0.0863796	0.904421	0.0513711	1.11349	0.047763	0.902999	0.0270446	0.0273584	0.0416561	0.279151	0.020561	0.173416	0.0180391	0.189393	0.0329935	0.201325	0.0190733	0.0786607	0.0106111	94.2708	85.567	1.09167	1.01496	-1.2547	1.15395	3.35565	2.82052	1.25813	2.42735	12.9683
-5
-4.5
-4
-3.5
-3
-2.5
-2
-1.5	30.7479	3.54481	77.2125	2.99263	85.6086	3.52843	1.1677	0.132428	1.6064	0.0961334	1.17545	0.0742734	0.853057	0.0495389	1.05948	0.041134	0.886832	0.0236846	0.0271922	0.0397899	0.262954	0.0197598	0.159426	0.0182795	0.184138	0.0410664	0.202559	0.019962	0.0823935	0.0125524	85.8537	80.117	-0.957704	1.20849	3.11538	1.894	1.82668	1.25775	-1.29219	2.82283	15.655
-1	30.6233	4.2999	77.477	3.10419	83.486	3.44466	1.18774	0.162291	1.64168	0.108235	1.23607	0.0834705	0.876336	0.0550395	1.04607	0.0443563	0.887732	0.0241352	0.0186575	0.0417912	0.263446	0.0207025	0.161475	0.0172791	0.190559	0.0414172	0.188437	0.0207471	0.0919854	0.0138641	87.6471	84.153	0.161515	1.22018	1.66894	1.66562	-1.99066	1.14415	3.21194	2.74559	14.5215
-0.5	28.3941	3.4231	76.594	3.12658	85.5425	3.59539	1.1868	0.14439	1.72595	0.103389	1.20066	0.0825669	0.904936	0.0558655	1.10245	0.0462925	0.887857	0.0260851	0.0366527	0.0407688	0.278704	0.020895	0.167713	0.0167525	0.211855	0.0396541	0.223494	0.0213482	0.0812516	0.0110961	86.4706	83.4951	0.405155	1.2293	0.808046	1.47303	0.338424	1.22307	-0.0960964	2.07639	10.6583
0	27.3523	4.40992	76.1071	3.32125	85.4073	3.90128	0.994337	0.117162	1.7016	0.1191	1.20108	0.108155	0.859284	0.063958	1.12616	0.0583258	0.8788	0.0284942	-0.0146739	0.0496924	0.268125	0.0252289	0.152824	0.0206676	0.179566	0.0436601	0.211712	0.0221506	0.0803565	0.0130587	53.3333	55.5556	2.73783	2.16776	7.44722	3.56399	-0.263088	1.72763	-1.29425	1.69441	10.7914
0.5	26.2173	2.64879	72.9243	3.13642	82.6274	3.77158	1.20359	0.148056	1.73017	0.111951	1.20082	0.0825812	0.942244	0.0730259	1.08209	0.0435893	0.89961	0.0288856	0.03478	0.0444027	0.268877	0.020824	0.159876	0.0171824	0.214149	0.0554985	0.219102	0.0223239	0.116434	0.021427	75.7143	85.2071	1.68821	1.61544	10.4324	2.49879	0.213981	1.5346	2.20711	3.04496	15.6
1	29.2527	3.13915	70.5428	3.50083	86.2761	4.11479	1.28086	0.164432	1.97052	0.124451	1.21588	0.067842	0.88865	0.0658655	1.24837	0.0624157	0.897518	0.0278315	0.0334378	0.0461056	0.317204	0.022775	0.173188	0.0169031	0.231991	0.0453168	0.257807	0.0259911	0.0997946	0.0149812	93.2961	88.2022	2.0501	2.42735	4.89334	2.04766	-2.35715	1.81945	4.54704	4.52	13.5802
1.5	27.379	3.48273	67.3234	3.48491	85.6619	3.97732	1.43554	0.22683	2.21144	0.139844	1.36186	0.0899814	0.972056	0.0819276	1.35752	0.0677245	0.952555	0.0316888	0.0508935	0.0488949	0.337692	0.0229727	0.194099	0.0182397	0.246613	0.0473208	0.28594	0.0265519	0.10631	0.0136042	91.8367	89.071	-0.876152	1.06327	2.77011	1.65245	-0.398789	1.62533	-2.48323	2.53468	14.2857
2	26.7614	3.45685	64.5064	3.55533	86.968	4.1066	1.57985	0.274091	2.33982	0.148766	1.44128	0.0928058	0.96574	0.0785616	1.37421	0.0662993	0.98126	0.0352066	0.0647373	0.0513397	0.360842	0.0224245	0.225059	0.0181587	0.266644	0.0488507	0.312331	0.0275328	0.1096	0.0137921	86.9792	88.587	-1.23998	0.959701	2.77267	1.44712	-2.04508	1.2088	-2.25256	1.7031	12.4242
2.5	26.3783	3.57092	64.2594	3.42773	86.3726	3.98829	1.45926	0.24512	2.48131	0.17079	1.30522	0.073981	0.934812	0.0789072	1.43289	0.0709041	0.930483	0.0285781	0.0544818	0.0508011	0.361241	0.0244276	0.210459	0.0177308	0.283968	0.0448233	0.314124	0.0268891	0.0977414	0.012701	91.5789	85.3107	-2.79721	1.10013	-0.364426	1.32827	1.09809	1.14954	2.03926	2.49959	15.0769
3	27.4604	3.87905	63.2795	3.44144	87.7099	4.01562	1.53429	0.322375	2.46911	0.168792	1.39365	0.106496	0.999345	0.0857761	1.4219	0.06945	0.960208	0.0343967	0.050836	0.0473716	0.363946	0.0235431	0.205326	0.0191293	0.294817	0.0479254	0.298696	0.0266077	0.103954	0.0139555	90.1042	85.1429	-3.34407	1.19297	-3.15645	1.43972	2.81172	2.2717	6.84413	2.87727	11.8012
3.5	27.8917	3.75603	63.8818	3.53098	87.9556	3.98144	1.77041	0.377247	2.46103	0.165539	1.37445	0.0937269	1.0023	0.0931272	1.40791	0.0698891	0.970987	0.0371721	0.0752257	0.0466248	0.374521	0.0245846	0.227984	0.0195298	0.288343	0.0462654	0.307326	0.026814	0.0927181	0.0146246	88.5	83.8323	-1.41123	1.37801	-3.36227	1.35821	9.49782	2.80397	6.51743	4.89831	13.8801
4	27.6399	3.5711	64.647	3.30165	88.0387	3.97525	1.63737	0.29834	2.48	0.151115	1.50704	0.110473	0.96734	0.0676906	1.43441	0.0699301	0.982981	0.0376003	0.073186	0.0513161	0.38078	0.0218178	0.240116	0.0182171	0.277186	0.0459333	0.31335	0.026493	0.105229	0.0164743	87.1795	80.8743	-4.5507	1.39426	-3.00385	1.58427	6.17407	3.48447	8.01674	3.50836	15.7233
4.5	27.1086	3.7217	65.2027	3.23441	87.7319	3.85088	1.67292	0.302817	2.4731	0.152841	1.36918	0.0917417	1.00752	0.0674359	1.44277	0.0673991	0.927134	0.0298576	0.0878856	0.0484916	0.380946	0.0226346	0.219986	0.0201411	0.321279	0.0459256	0.315759	0.0265067	0.0946154	0.013024	87.9581	83.6066	-5.62223	1.22659	-3.89541	1.30624	8.1655	2.71524	10.2813	4.31225	16.8224
5
5.5
6
6.5
7
7.5
8
8.5	27.4137	3.61648	67.353	3.26947	86.2025	3.84653	1.67046	0.200721	2.34644	0.14934	1.28102	0.0698903	1.07785	0.062524	1.40284	0.0730436	0.926015	0.0310448	0.122826	0.0389824	0.370785	0.0233288	0.201225	0.0193625	0.2502	0.0417241	0.293316	0.0233101	0.105889	0.0163746	91.9355	76.5306	-5.9738	1.26674	-7.46695	1.41265	7.63702	2.17976	3.29441	1.80529	15.2648
9	26.8621	3.48397	68.8383	3.15744	85.4428	3.83869	1.66417	0.192541	2.39564	0.149453	1.27851	0.0760102	1.08362	0.0671548	1.43986	0.0714601	0.93236	0.0322755	0.117734	0.0393976	0.385844	0.023535	0.201435	0.019287	0.247215	0.0427617	0.281297	0.021698	0.111031	0.0183232	87.6238	79.0816	-6.34309	1.18893	-4.33488	1.41834	8.37576	2.26192	4.433	2.09222	18.0723
9.5	27.8002	3.9055	67.6339	3.11127	87.6451	3.82822	1.56795	0.199293	2.36868	0.148049	1.37343	0.0833144	1.01247	0.065001	1.41377	0.0697972	0.951159	0.0355662	0.100786	0.0386699	0.372656	0.0221269	0.215322	0.0184876	0.249727	0.0448167	0.30036	0.0231452	0.10798	0.0164958	89.0351	81.5476	-9.14844	1.02316	-10.08	1.26368	10.0933	2.76361	7.64467	3.19621	17.3529
10	25.3959	3.59403	67.1884	3.06946	87.4524	3.75744	1.66482	0.183056	2.37941	0.152874	1.32303	0.0876885	1.04932	0.0753482	1.39366	0.0657098	0.923138	0.0294836	0.12494	0.0380371	0.372569	0.02131	0.208555	0.0212228	0.266979	0.0456749	0.299983	0.0235396	0.103381	0.0163339	81.2155	73.43	-7.47623	1.30288	-5.9103	1.33071	2.79548	1.57067	6.13873	3.10149	18.3453
10.5	26.2986	3.4175	67.565	3.05121	88.717	3.88937	1.60498	0.19561	2.27953	0.138144	1.26608	0.079147	1.03831	0.0633759	1.38288	0.0625335	0.915784	0.0321698	0.103798	0.0387516	0.361817	0.0229437	0.189512	0.0191246	0.243331	0.0419986	0.279463	0.0220641	0.0961862	0.0162409	91.6168	81.7352	-5.86857	1.37037	-7.99511	1.18801	10.2086	2.25797	2.70217	1.93418	16.2651
11	23.4588	3.3419	67.0522	3.14596	86.975	3.83795	1.72431	0.217654	2.36817	0.142336	1.26011	0.0760119	1.1106	0.0725799	1.40611	0.0668205	0.923547	0.0302436	0.126904	0.0422598	0.374608	0.0214637	0.194484	0.0184234	0.289837	0.045579	0.300618	0.0238932	0.0999949	0.0173779	93.4783	81.6832	-8.43366	1.29007	-8.20438	1.15416	3.60663	1.53537	7.34389	2.71831	19.2878
11.5	22.4638	3.08855	66.7043	2.97282	86.7096	3.88225	1.65234	0.16756	2.3154	0.140968	1.32184	0.0782942	1.07889	0.0573305	1.39245	0.0680268	0.935048	0.0322908	0.122492	0.039429	0.361443	0.0228233	0.204448	0.017358	0.280911	0.0445905	0.2921	0.0233519	0.108851	0.0156354	92.5926	85	-7.28988	1.05291	-6.35413	1.16149	3.86961	1.14208	4.60947	2.46269	18.2609
12	23.0129	3.14735	65.7075	2.98619	85.4713	3.88304	1.56813	0.182892	2.35559	0.146629	1.42362	0.103373	1.06451	0.0646863	1.39355	0.0628115	0.976266	0.0470448	0.0851405	0.0401899	0.368929	0.021117	0.211542	0.0210214	0.258684	0.0399835	0.299977	0.0228409	0.117953	0.0181054	92.2652	80.3828	-7.51761	1.37614	-7.79609	1.2281	10.9249	2.64843	7.00075	2.5998	17.6119
12.5	21.6869	3.03785	67.0716	3.04447	87.3567	3.83904	1.72108	0.21261	2.27952	0.138805	1.32326	0.0759996	1.0945	0.067824	1.36264	0.0638701	0.930495	0.0314281	0.109887	0.04116	0.368317	0.021834	0.216267	0.0188099	0.332968	0.0489453	0.290494	0.0239046	0.105599	0.0161117	92.5	80.8036	-6.31632	1.25719	-6.18297	1.37686	9.30386	2.32995	7.4571	3.55108	18.2371
13	22.13	2.97858	67.7041	2.9728	87.0759	3.93683	1.48125	0.148784	2.24081	0.136051	1.39354	0.0903451	1.0381	0.0647749	1.34453	0.057834	0.965378	0.0356767	0.0874341	0.0361201	0.368078	0.0212116	0.21261	0.0182201	0.274538	0.0438295	0.28665	0.0232035	0.107838	0.0171213	90.5263	75.5	-5.99574	1.2232	-7.68821	1.38579	9.58136	2.26804	-0.186074	1.76132	19.5046
13.5	22.2074	3.24677	68.1409	3.09715	87.031	3.84461	1.68338	0.210363	2.19446	0.132875	1.27123	0.0766204	1.11908	0.0769219	1.32917	0.0630234	0.916273	0.0334149	0.111003	0.0428828	0.353963	0.0219595	0.203197	0.0168049	0.279909	0.0453237	0.27387	0.0232651	0.100092	0.0165699	88.9503	79.3427	-7.58717	1.19886	-7.2299	1.32724	12.0213	4.24141	1.3495	1.4513	15.4545
14	22.0882	3.23007	67.4824	3.08787	86.4829	3.95743	1.82002	0.26617	2.26056	0.155793	1.3393	0.0892249	1.15383	0.0758229	1.35859	0.0636762	0.949199	0.0361714	0.13809	0.0430095	0.350161	0.0225641	0.209897	0.0188438	0.294161	0.0503798	0.282761	0.0235644	0.107248	0.0166383	90.2703	72.9858	-5.8779	1.2446	-6.54083	1.47481	6.33657	2.1314	14.344	4.77459	19.6262
14.5	22.5698	3.29158	67.5666	3.12747	86.8542	3.84967	1.63537	0.181999	2.26658	0.146396	1.3118	0.0850638	1.16717	0.0867669	1.38819	0.0696937	0.922965	0.0310953	0.112151	0.0423379	0.357512	0.0228007	0.2026	0.0178709	0.302149	0.0484023	0.286099	0.0238946	0.100152	0.0159927	95.9184	78.1553	-7.99949	1.20868	-8.07918	1.42562	7.86496	2.04502	9.58623	2.44345	14.6132
15
15.5
16
16.5
17
17.5
18
18.5	24.4389	3.65847	66.4966	3.11916	86.8231	3.87368	1.60205	0.208426	2.32281	0.150091	1.29617	0.0720995	1.11058	0.0702915	1.36137	0.0672128	0.924608	0.0334484	0.0943705	0.0413317	0.357592	0.0239412	0.204461	0.0177945	0.240969	0.0400553	0.286222	0.0235714	0.103321	0.0147794	93.5673	81.8605	-5.70498	1.40248	-6.72159	1.33151	11.678	2.47107	8.64842	2.79743	17.8571
19	20.7214	3.21629	66.6844	3.01439	87.8723	3.87647	1.64217	0.211929	2.28963	0.140523	1.27745	0.0674618	1.14114	0.0733574	1.36896	0.0640809	0.921043	0.0287121	0.0718929	0.045716	0.363915	0.0220675	0.190975	0.0178584	0.290627	0.0457895	0.282853	0.0223705	0.0962078	0.013795	88.587	81.2155	-6.76827	1.4496	-5.40689	1.51124	18.0234	6.28337	8.8235	2.8318	14.1935
19.5	20.8656	3.55826	65.7744	3.2718	85.2893	3.79458	1.38592	0.145136	2.2182	0.152403	1.30535	0.0854729	1.01055	0.0639008	1.34811	0.0728033	0.937588	0.0325984	0.0743856	0.037603	0.338089	0.0236855	0.200077	0.0195414	0.279815	0.0510003	0.281137	0.0240887	0.100541	0.0146334	86.7816	77.9487	-7.50413	1.41911	-4.72739	1.43559	8.33421	2.13782	11.9884	3.54122	16.5017
20	21.9145	3.37286	66.546	3.29358	87.7348	3.97213	1.59594	0.208181	2.29126	0.166587	1.28108	0.0660012	1.04164	0.071236	1.38959	0.0762315	0.930469	0.028243	0.103903	0.0434623	0.351718	0.0237712	0.212549	0.0174045	0.284215	0.0528364	0.2865	0.0251186	0.104094	0.0146568	81.4208	72.8205	-4.53031	1.289	-4.05157	1.66761	8.20154	1.90735	13.7989	4.01065	16.8498
20.5	21.3283	3.55749	67.3156	3.27156	87.5411	3.80609	1.52411	0.199009	2.2798	0.15107	1.30188	0.0751385	1.04257	0.0660224	1.34808	0.0655041	0.908016	0.0282444	0.0768616	0.0455076	0.357385	0.0242604	0.201288	0.0172444	0.273218	0.049909	0.283365	0.0233576	0.0981736	0.0148738	86.7725	83.3333	-7.70407	1.14122	-7.50424	1.77937	7.3966	2.7243	8.6144	2.31243	15.8576
21	21.9901	3.37871	66.3086	3.23368	87.7254	3.8413	1.4852	0.145309	2.28531	0.146513	1.27723	0.0829045	1.11586	0.0700085	1.37707	0.0634	0.947541	0.0346344	0.0844546	0.0429545	0.362744	0.0217346	0.199204	0.0190004	0.241292	0.0417805	0.292971	0.023644	0.106157	0.0147825	88.3041	82.2917	-6.42891	1.32518	-8.82353	1.18606	9.61982	2.11111	10.8761	2.96379	21.3592
21.5	21.0247	3.17713	66.0954	3.18295	86.8371	3.88787	1.49452	0.157909	2.29978	0.137332	1.27956	0.0798387	1.06372	0.0624097	1.39807	0.0647481	0.916351	0.0289755	0.0806711	0.0399293	0.369632	0.0208129	0.192495	0.0174527	0.258399	0.0473469	0.291386	0.0238343	0.115039	0.0172256	89.3258	79.235	-7.4966	1.33393	-5.27324	1.41678	11.1279	3.25822	14.9207	4.26634	13.4868
22	20.2385	3.62448	66.8116	3.23994	87.2632	4.21152	1.5441	0.187596	2.24296	0.130186	1.26186	0.0725595	1.04784	0.0688624	1.36865	0.0670979	0.899837	0.0297682	0.0918998	0.0428516	0.358725	0.0228104	0.191914	0.0162128	0.332114	0.0593696	0.288663	0.0235139	0.103169	0.015654	92.9412	79.5812	-8.07758	1.36597	1.05371	1.81758	6.34125	1.56208	11.2399	2.71679	16.4516
22.5	20.0003	3.44637	66.5417	3.15573	88.0143	4.00328	1.47524	0.145093	2.22244	0.129513	1.30417	0.0866914	1.10093	0.0728761	1.36371	0.0645717	0.916736	0.0308948	0.0826303	0.0386615	0.352514	0.0222699	0.20527	0.0184172	0.298495	0.0540393	0.287991	0.0233063	0.100487	0.0165866	90.3409	86.4407	-7.45381	1.48035	-7.81777	1.03815	12.2645	3.33949	12.6399	3.94502	15.7051
23	20.0614	3.77129	67.3059	3.19327	88.9046	4.05806	1.5345	0.159083	2.24874	0.140669	1.23092	0.0644855	1.05042	0.0698165	1.37746	0.0685493	0.900997	0.0273311	0.0767444	0.0455706	0.357537	0.0211187	0.199919	0.018501	0.317398	0.0570384	0.279645	0.0238259	0.0997911	0.0134204	88.9503	79.4595	-5.33868	1.37414	-2.88993	1.49012	14.8712	3.38375	10.5632	4.52215	16.2338
23.5	19.7777	3.39987	66.8374	3.37657	86.7381	3.9488	1.41179	0.147118	2.15107	0.142637	1.27664	0.0823506	1.0096	0.0557735	1.34041	0.0629484	0.922025	0.0328745	0.059661	0.0407982	0.350048	0.0234789	0.190441	0.0187813	0.32109	0.0561963	0.279944	0.0239006	0.100185	0.01576	87.037	78.6885	-5.64087	1.30195	-3.69234	1.45927	11.6417	3.59904	9.03509	2.08559	16.4912
24	20.0644	3.39506	65.8941	3.28012	87.6404	4.01589	1.27295	0.117279	2.24962	0.129788	1.26688	0.0809917	1.07443	0.0683665	1.36549	0.0613223	0.929788	0.0331525	0.0501217	0.0354693	0.371895	0.0224602	0.190132	0.0189294	0.275875	0.0482914	0.301697	0.0243992	0.0990717	0.0156409	91.4634	86.413	-5.2181	1.28316	-4.15249	1.35975	6.42535	2.32495	10.3107	3.26643	14.5631
24.5	20.2526	3.42028	66.6095	3.39603	84.9452	3.79514	1.47849	0.138521	2.15641	0.117878	1.26377	0.0727147	1.02252	0.0719717	1.37144	0.0586383	0.92804	0.0310317	0.104441	0.038745	0.352708	0.0222802	0.193987	0.0183472	0.313168	0.0509206	0.279211	0.0228527	0.102455	0.0163882	88.764	75.5556	-4.9638	1.26842	-4.23721	1.55294	10.3827	2.71384	10.7959	3.21469	17.3469
25
25.5
26
26.5
27
27.5
28
28.5	16.1367	2.35892	63.2885	3.07319	85.3241	3.88331	1.41686	0.143715	2.37765	0.154701	1.25511	0.0825097	1.07394	0.0588612	1.392	0.06872	0.912191	0.029632	0.079321	0.0387148	0.363318	0.0244189	0.189778	0.0187458	0.24607	0.0451801	0.279095	0.0226358	0.100104	0.0132523	86.2275	84.5714	-4.09493	1.53103	-2.44213	1.66224	12.8613	3.59118	17.2349	3.95089	20.8904
29	15.939	2.59984	64.7679	2.94678	84.5298	4.01885	1.57604	0.170905	2.11726	0.143721	1.2264	0.0854278	1.08536	0.0686838	1.33141	0.0608621	0.918719	0.0322969	0.0682842	0.0485576	0.337042	0.0233668	0.178838	0.0209394	0.309423	0.0559325	0.268316	0.0207868	0.107649	0.0150326	87.7301	82.4561	0.831419	3.7847	-1.34863	2.05425	8.72952	2.10359	10.9964	3.32886	17.9577
29.5	15.8849	2.38282	63.6359	2.90573	84.5079	3.92274	1.38692	0.159439	2.17049	0.136482	1.2923	0.0770784	1.05293	0.0684013	1.33249	0.0612218	0.937082	0.0307475	0.0440191	0.0425613	0.341976	0.0229938	0.193136	0.0196308	0.276682	0.0505103	0.283445	0.0213858	0.107565	0.014097	89.1429	84.7059	-3.1966	1.33718	-1.28962	1.75038	16.7385	5.34953	16.2292	4.81998	15
30	16.821	2.5103	64.0263	2.97	83.868	4.03488	1.35637	0.152225	2.26464	0.151507	1.2697	0.0815359	1.05384	0.0735921	1.33962	0.0637628	0.945183	0.0340114	0.0567085	0.0459177	0.358037	0.024927	0.199072	0.0174022	0.272454	0.0517351	0.283821	0.0222495	0.0955946	0.013031	78.75	70.3704	-3.23735	1.6672	-3.03313	1.99827	10.8251	3.0456	7.48874	2.46573	17.6
30.5	15.9547	2.48691	65.0399	3.21762	83.8691	4.27701	1.48963	0.141171	2.30748	0.136702	1.25734	0.0771869	1.07203	0.062641	1.42645	0.0691929	0.928541	0.0336098	0.0997413	0.0450802	0.366743	0.023377	0.194743	0.0181082	0.296177	0.0544718	0.293977	0.0230535	0.110224	0.0136287	89.2045	83.1395	-4.80474	1.58287	-3.19263	1.6482	11.9638	2.59002	13.1425	4.0167	20.6667
31	15.8323	2.41491	64.7603	3.16692	84.7905	4.55977	1.50671	0.15895	2.3319	0.147355	1.28696	0.0851563	1.11418	0.0585138	1.39909	0.0663999	0.917707	0.0350696	0.0854876	0.0452091	0.366685	0.0239202	0.207557	0.0185909	0.320007	0.0477673	0.289535	0.0234275	0.111539	0.0150176	92.3567	82.9268	-3.48177	1.34789	-2.9083	1.67016	12.2549	2.95925	10.3896	2.88114	15.6584
31.5	16.24	2.41277	65.2656	3.01769	84.0523	4.4022	1.38729	0.143438	2.17503	0.137103	1.33187	0.092127	1.10161	0.0801417	1.34323	0.0659318	0.955363	0.0349851	0.0467357	0.0427076	0.347681	0.0239052	0.207746	0.0205728	0.244083	0.039588	0.268519	0.022418	0.10748	0.0139834	85.0829	82.9268	-6.3614	1.56147	-4.44387	1.55341	15.4862	4.15663	18.4117	5.00388	17.931
32	15.6543	2.39806	63.87	3.2749	82.3805	4.49	1.43332	0.12026	2.26867	0.155427	1.33861	0.0816241	1.10396	0.0670363	1.34312	0.0623985	0.951362	0.0355063	0.0659344	0.0358394	0.3588	0.0261475	0.216226	0.0184836	0.311722	0.0508411	0.275558	0.0252844	0.121697	0.0161498	88.3562	80.1242	-6.25084	1.80886	-2.43419	1.63157	11.1296	1.85341	21.1677	5.3234	13.1783
32.5	16.997	3.21586	65.1979	3.2319	85.4853	4.54128	1.5276	0.150699	2.22747	0.140961	1.34188	0.102528	1.11175	0.0693391	1.34434	0.0644155	0.938575	0.0388251	0.0948355	0.0429511	0.347816	0.0246522	0.207855	0.0217466	0.233144	0.0532268	0.266892	0.0224323	0.109858	0.0150315	89.5105	77.1429	0.0807736	1.65523	-2.54665	1.79953	14.8349	3.34291	13.8252	3.26446	15.9696
33	18.167	3.32419	65.0854	3.02295	85.2381	4.47171	1.37212	0.156864	2.18765	0.132528	1.30412	0.0922476	1.09783	0.0626014	1.38225	0.0640061	0.942195	0.03705	0.0626299	0.0436864	0.350826	0.0239818	0.190706	0.0195904	0.230161	0.0519902	0.270244	0.0231409	0.112599	0.0153706	90.1408	81.4208	-1.95273	1.71167	1.64865	2.07922	23.2905	4.60082	16.6149	2.88111	16.2455
33.5	17.9955	3.07661	63.9804	3.2582	85.3289	4.28266	1.40154	0.165183	2.26343	0.134349	1.25992	0.0748459	1.07375	0.0737318	1.40277	0.0648241	0.949506	0.0364947	0.0550376	0.049123	0.360295	0.0229525	0.205361	0.0182783	0.2682	0.0524987	0.290355	0.0237364	0.113887	0.0164781	85.1064	82.7586	-5.38363	1.52486	-3.48896	1.79778	12.8483	2.76388	14.1854	2.97001	17.4242
34	17.5583	3.2161	63.4265	3.21981	84.7876	4.19091	1.46071	0.13271	2.22971	0.131697	1.33208	0.0835508			1.33781	0.0601678	0.961725	0.0368315			0.360004	0.0230293	0.209873	0.0203713	0.233558	0.0435089	0.298738	0.0257066	0.109637	0.0138079	92.4658	78.6164	-2.43469	1.37705	-1.63559	1.55089	8.58958	2.63092	13.8831	3.62289	13.0769
34.5	18.0842	3.0433	64.0996	3.18841	84.2617	4.37698			2.23495	0.121496	1.19499	0.0627248			1.39699	0.0622126	0.888394	0.0287941			0.356785	0.0230283	0.189037	0.0205634	0.196752	0.0381002	0.28239	0.0231362	0.104669	0.0135622	86.3309	79.085	-5.98998	2.18278	1.23131	2.15776	14.5719	3.23835	11.985	2.92117	13.278
