# Supplementary material for: Subthalamic nucleus stabilizes movements by reducing neural spike variability in monkey basal ganglia
Source: Nat Commun. 2022 Apr 25;13:2233. doi: 10.1038/s41467-022-29750-2 (PMC9038919; doi:10.1038/s41467-022-29750-2)
Supplement: Supplementary file 5 — Source data [file 41467_2022_29750_MOESM5_ESM.zip › Source_data/Supplementary_Fig13.xlsx]

## Sheet: SFig. 13b - STN
Supplementary Figure 13b
Movement-related activity of STN neurons in the AAV non-injected side
				Baseline_firing_rate (Hz)		Peak/trough amplitude (Hz)		Modulation onset (ms)		Modulation duration (ms)
neuron #	Monkey	Drug	Modulation type	PRE	POST	PRE	POST	PRE	POST	PRE	POST
1	U	CNO	INC	25.5567	15.1913	38.9423	35.2885	-290	-250	140	140
2	U	CNO	INC	30.2758	23.0345	48.8782	30.9615	570	520	180	180
3	U	CNO	INC	10.4021	18.3	56.0897	46.4423	-160	30	420	220
4	U	CNO	DEC	4.16414	5.19524	5.91716	5.08475	80	-40	480	720
5	U	CNO	DEC	38.9731	34.3891	33.1361	26.2712	-170	-180	180	160
6	U	DCZ	INC	23.491	22.0355	46.6905	53.3445	210	160	200	220
7	U	DCZ	DEC	8.66974	6.676	12.7013	11.0368	170	70	120	220
8	U	DCZ	DEC	43.0796	43.8375	21.9141	27.9264	-20	720	40	20
9	U	DCZ	INC	67.4728	52.451	36.7409	35.4251	520	600	340	160
10	U	DCZ	INC	31.9172	27.4203	75.8097	103.543	30	40	120	100
11	U	DCZ	INC	24.5316	18.7194	40.4858	43.4211	-160	-170	120	120

## Sheet: SFig. 13b - GPe
Supplementary Figure 13b
Movement-related activity of GPe neurons in the AAV non-injected side
				Baseline_firing_rate (Hz)		Peak/trough amplitude (Hz)		Modulation onset (ms)		Modulation duration (ms)
neuron #	Monkey	Drug	Modulation type	PRE	POST	PRE	POST	PRE	POST	PRE	POST
1	U	CNO	INC	103.725	132.353	72.6721	67.3077	200	200	120	80
2	U	CNO	INC	120.566	126.185	74.3927	64.0385	-60	-50	100	100
3	U	CNO	INC	46.0131	35.4575	75.2024	66.9231	20	-10	140	200
4	U	CNO	DEC	75.6037	75.9804	57.0292	60.6154	80	50	160	220
5	U	CNO	DEC	57.7061	84.9046	48.6686	59.7802	590	380	320	440
6	U	CNO	INC	112.313	100.403	75.7396	47.6923	-180	-160	140	140
7	U	CNO	DEC	51.4573	39.819	47.4359	47.1154	440	-90	360	180
8	U	CNO	INC	84.74	92.7288	33.6996	31.044	790	-120	180	80
9	U	CNO	DEC	96.0559	87.2367	37.1102	15.6643	450	430	140	40
10	U	CNO	INC	34.9335	41.0857	39.1892	37.0629	370	-180	180	140
11	U	DCZ	INC	102.625	81.4208	56.2217	54.8951	80	730	40	200
12	U	DCZ	DEC	31.9102	27.7724	28.6199	27.0979	640	720	360	280
13	U	DCZ	DEC	21.8533	18.965	30.9955	25.1748	210	270	240	160
14	U	DCZ	INC	31.8928	39.2789	49.2133	62.4434	-20	-100	580	340
15	U	DCZ	DEC	107.103	110.183	67.7448	53.1674	220	280	180	40
16	U	DCZ	DEC	123.529	136.678	39.4918	78.4615	280	50	60	80
17	U	DCZ	INC	44.3494	65.3979	51.4423	121.923	60	50	400	60
18	U	DCZ	INC	38.1462	38.0623	25.8242	30	270	120	140	20
19	U	DCZ	INC	79.6613	59.0542	91.1401	105.769	610	470	360	300

## Sheet: SFig. 13b - GPi
Supplementary Figure 13b
Movement-related activity of GPi neurons in the AAV non-injected side
				Baseline_firing_rate (Hz)		Peak/trough amplitude (Hz)		Modulation onset (ms)		Modulation duration (ms)
neuron #	Monkey	Drug	Modulation type	PRE	POST	PRE	POST	PRE	POST	PRE	POST
1	U	CNO	INC	82.4561	98.1523	108.355	122.308	780	720	220	260
2	U	CNO	DEC	80.516	86.6139	57.2944	44	190	130	220	200
3	U	CNO	DEC	36.2745	34.1023	36.8421	36.1204	-70	0	400	320
4	U	CNO	INC	98.2456	89.3506	107.49	92.4528	130	320	620	420
5	U	CNO	INC	95.8756	103.177	55.5094	89.5105	340	410	360	320
6	U	CNO	INC	28.6004	23.947	47.0894	33.3566	670	500	320	340
7	U	CNO	DEC	104.958	122.113	134.615	146.224	350	370	420	300
8	U	DCZ	DEC	100.582	96.9888	58.0501	98.2517	80	20	80	300
9	U	DCZ	INC	102.413	83.4734	52.9517	90.5594	250	280	180	320
10	U	DCZ	DEC	109.502	113.025	58.0501	97.9021	30	20	160	140
11	U	DCZ	DEC	96.8342	84.4646	48.1178	38.7652	220	250	180	60
12	U	DCZ	DEC	87.0302	90.4726	59.4926	46.2551	10	20	60	40
13	U	DCZ	DEC	99.1217	107.164	46.563	53.0364	0	20	120	140
14	U	DCZ	INC	75.6757	49.1013	66.2393	36.8778	-160	720	80	40
15	U	DCZ	INC	28.5109	17.2386	85.8974	54.2986	600	60	240	940
16	U	DCZ	DEC	94.3296	72.549	77.9915	42.7602	800	320	160	80

## Sheet: SFig13c - STN
Supplementary Figure 13c
Firing pattern changes in the STN in the AAV non-injection side
		Firing rate (Hz)		Burst probability		Pause probability		CV of ISIs		Sequential correlation		Fano factor
neuron #	Monkey	PRE	POST	PRE	POST	PRE	POST	PRE	POST	PRE	PSOT	PRE	POST
1	U	38.6169	26.0515	0.0123992	0.0133185	0.0307125	0.0378063	0.757045	0.873922	0.0171853	0.0381413	0.866772	0.964099
2	U	33.0915	24.3604	0.0108966	0.0166816	0.00605146	0.0454622	0.855497	0.90591	0.0129578	0.0452239	0.94533	1.12366
3	U	19.5051	13.3624	0.00112897	0.00484095	0.121753	0.0369203	1.33413	1.15559	0.141289	0.0650995	1.55593	1.19891
4	U	4.57917	3.88276	0.00252301	6.26959e-06	0.0427619	0.0870904	1.00412	1.04932	-0.048976	-0.0326667	0.937378	0.970851
5	U	33.9583	36.2793	0.00186032	0.00718864	0.154961	0.0829084	1.14973	0.916497	0.062637	0.022448	1.13519	0.952856
6	U	28.0392	30.1524	0.0274159	0.0698481	0.0771481	0.0467983	0.951243	0.719741	0.264305	0.0979764	1.94789	1.11975
7	U	12.8627	8.89524	0.0127539	0.00250584	0.199789	0.368179	0.986453	1.22532	-0.0955381	-0.0587896	0.968984	1.09439
8	U	42.5255	43.6762	0.0139712	0.020455	0.148645	0.120069	0.45614	0.429725	-0.0642137	-0.0859628	0.290722	0.250151
9	U	65.3227	47.6375	0.00067624	0.000803551	0.0181632	0.0466392	0.779873	1.00051	0.0396543	0.119496	0.746683	1.21418
10	U	36.3091	36.5938	0.0179074	0.019878	0.00518822	0.00856463	0.806089	0.834801	0.0353412	0.0858884	0.901298	1.16304
11	U	22.2	14.9875	0.0135824	4.82955e-06	0.039943	0.342118	1.25981	1.41967	0.228423	0.250521	1.57474	1.8527

## Sheet: SFig13c - GPe
Supplementary Figure 13c
Firing pattern changes in the GPe in the AAV non-injection side
		Firing rate (Hz)		Burst probability		Pause probability		CV of ISIs		Sequential correlation		Fano factor
neuron #	Monkey	PRE	POST	PRE	POST	PRE	POST	PRE	POST	PRE	PSOT	PRE	POST
1	U	101.236	132.567	0.00756016	0.00729299	0.185859	0.10666	0.831054	0.570357	0.336044	0.27864	1.23958	0.781576
2	U	116.867	123.283	0.00130225	0.000108902	0.12876	0.160643	0.845943	0.85959	0.273886	0.310823	1.24198	1.27216
3	U	65.6809	48.9667	0.00816445	0.00343371	0.0460493	0.0343881	0.927067	1.01822	0.254646	0.222533	1.40637	1.50418
4	U	73.6215	72.0077	0.00124565	0.00124213	0.0479525	0.060375	0.818533	0.845524	0.112878	0.112186	0.890672	0.900447
5	U	63.0022	84.4	0.000556012	0.00279178	0.317293	0.281788	1.24631	1.07926	0.396251	0.422829	1.9998	1.92832
6	U	97.9699	88.3068	3.0303e-06	7.97011e-05	0.288598	0.389413	1.37185	1.55273	0.501168	0.516113	2.81868	3.00566
7	U	53.2109	48.4105	0.00195587	0.00628218	0.309442	0.336075	1.32817	1.34722	0.367153	0.380388	1.8976	2.06371
8	U	90.9228	96.0056	0.00156579	0.00538914	0.0618683	0.0782503	0.674667	0.647741	0.17196	0.186461	0.799058	0.8199
9	U	89.931	95.8113	0.000177847	0.00468799	0.136494	0.0848939	0.915023	0.879004	0.231195	0.243045	1.16143	1.13162
10	U	36.1563	48.1321	6.34274e-05	0.000118868	0.0412349	0.1185	1.20036	1.22364	0.149222	0.21697	1.45752	1.68786
11	U	103.406	85.3933	0.00094868	0.00128909	0.0963221	0.140975	0.955418	1.15203	0.235724	0.299177	1.38073	1.76561
12	U	21.6516	23.9467	0.000143255	0.0018397	0.518072	0.526779	1.91266	1.63423	0.416666	0.319549	2.90525	2.33406
13	U	23.2516	23.1467	0	0.004625	0.208303	0.201144	1.57603	1.63798	0.213677	0.267047	2.63492	2.92
14	U	36.9237	46.9032	0.00322259	0.00696598	0.22737	0.209195	1.41737	1.1361	0.217384	0.213548	1.42839	1.24939
15	U	117.373	115.432	0.00119325	0.00940117	0.14593	0.118564	0.937064	0.800014	0.320721	0.266206	1.37229	1.07923
16	U	122.239	134.8	0.00114053	0.00738807	0.125214	0.159487	0.573172	0.517368	0.0970539	0.186848	0.488605	0.508289
17	U	51.8128	68.825	0.00214729	0.00117443	0.0752825	0.00428864	1.28001	0.881399	0.293481	0.0555937	1.86459	0.910914
18	U	52.1578	60.025	0.000350125	0.0159449	0.172095	0.209298	1.11987	0.98365	0.250876	0.181076	1.37594	1.16952
19	U	95.2771	69.65	0.023074	0.013854	0.108158	0.0170239	0.751819	0.776491	0.381589	0.180385	1.42937	1.08653

## Sheet: SFig13c - GPi
Supplementary Figure 13c
Firing pattern changes in the GPi in the AAV non-injection side
		Firing rate (Hz)		Burst probability		Pause probability		CV of ISIs		Sequential correlation		Fano factor
neuron #	Monkey	PRE	POST	PRE	POST	PRE	POST	PRE	POST	PRE	PSOT	PRE	POST
1	U	82.7914	94.3154	0	0	0.0745288	0.10857	1.08175	1.03399	0.195757	0.212141	1.5412	1.50992
2	U	76.8602	85.9077	0	0	0.0441249	0.0166068	0.888047	0.815105	0.113298	0.0750903	0.941244	0.736266
3	U	37.5742	38.2353	0.00356891	0.00475187	0.135432	0.0831303	1.39895	1.23785	0.206119	0.218559	1.74758	1.68576
4	U	134.811	129.456	6.06061e-06	0.00042096	0.0301218	0.0286123	1.01283	0.979415	0.265919	0.254426	1.6339	1.60466
5	U	114.993	114.358	0.00377346	0.00448542	0.142517	0.180583	0.849739	0.966446	0.386146	0.429344	1.25145	1.5853
6	U	30.3862	27.1094	0.00236729	0.000673842	0.220228	0.0530176	1.48589	1.21189	0.262285	0.130288	1.94518	1.33466
7	U	121.738	118.419	9.73877e-05	0.00269417	0.422385	0.47822	2.05374	2.22328	0.605811	0.604945	4.63157	4.8036
8	U	104.33	106.643	7.93207e-05	0	0	0	0.899961	0.943834	0.0850098	0.170224	0.98651	1.34608
9	U	100.431	80.0286	0.00197153	0.000142532	0.000451249	0.0390143	0.674079	0.895748	-0.0287681	0.0877046	0.475427	1.04791
10	U	107.464	110.243	7.56244e-05	0	0.00205255	0.00404188	0.723735	0.706198	0.0379218	0.091282	0.669592	0.758968
11	U	98.3537	89.8205	0.0011912	0.000231469	0.0037733	0.000405828	0.826993	0.898566	0.128088	0.048504	0.979248	0.920384
12	U	87.4105	79.8821	0.000683445	0.000905012	0.120639	0.149374	0.695858	0.718568	0.135354	0.129317	0.759905	0.780443
13	U	101.541	108.164	0.00626517	0.00855571	0.0496148	0.0325115	0.455322	0.438188	0.0620544	0.0839621	0.416314	0.391832
14	U	76.3135	57.05	0.001886	0.00139167	0.197808	0.336858	0.9885	1.16595	0.207392	0.227653	0.940993	1.14675
15	U	32.7568	24.6	0.00518133	0.00523144	0.0507823	0.130933	1.01371	1.19325	0.130352	0.18748	1.3654	1.58329
16	U	82.6162	62.2	1.62162e-05	7.57576e-07	0.0464531	0.138702	1.06914	1.22555	0.192101	0.263216	1.69022	2.12277
