# Supplementary material for: Subthalamic nucleus stabilizes movements by reducing neural spike variability in monkey basal ganglia
Source: Nat Commun. 2022 Apr 25;13:2233. doi: 10.1038/s41467-022-29750-2 (PMC9038919; doi:10.1038/s41467-022-29750-2)
Supplement: Supplementary file 5 — Source data [file 41467_2022_29750_MOESM5_ESM.zip › Source_data/Supplementary_Fig2.xlsx]

## Sheet: Monkey E
Supplementary Figure 2g
Distriubtion of transduced cells in Monkey E.
	cell count
region	mean	SD
Int. n	0	0
Ant. n.	0	0
Lt. n.	63.6667	30.3
Rt	82.3333	19.4251
ZI	32	6.3
STN	340.667	121.533
SNr	21.3333	8.62168
GPi	0	0
GPe	0	0

## Sheet: Monkey K
Supplementary Figure 2g
Distriubtion of transduced cells in Monkey K.
	cell count
region	mean	SD
Int. n	0	0
Ant. n.	9.2	20.5718
Lt. n.	104.6	94.7697
Rt	78.4	42.1165
ZI	45.4	10.0648
STN	467.2	135.774
SNr	16.6	8.29458
GPi	2.2	4.91935
GPe	5.6	12.522
