# Supplementary material for: Subthalamic nucleus stabilizes movements by reducing neural spike variability in monkey basal ganglia
Source: Nat Commun. 2022 Apr 25;13:2233. doi: 10.1038/s41467-022-29750-2 (PMC9038919; doi:10.1038/s41467-022-29750-2)
Supplement: Supplementary file 5 — Source data [file 41467_2022_29750_MOESM5_ESM.zip › Source_data/Supplementary_Fig3.xlsx]

## Sheet: Supplementary Fig. 3a
Supplementary Figure 3a
Performance of a reach-and-pull task with vehicle administration using the contralateral hand
Success rate
Monkey	ET, PRE, mean	ET, POST, mean	ET, PRE, SEM	ET, POST, SEM	SI, PRE, mean	SI, POST, mean	ET, PRE, SEM	ET, POST, SEM
E	0.981003	0.965541	0.00564576	0.0187101	0.764628	0.793752	0.0417569	0.0227086
K	0.923305	0.913275	0.0269199	0.0233117	0.796722	0.813007	0.0212723	0.019277
U	0.95061	0.966167	0.0173921	0.0122034	0.95994	0.945632	0.0124192	0.0170741
RT (s)
Monkey	ET, PRE, mean	ET, POST, mean	ET, PRE, SEM	ET, POST, SEM	SI, PRE, mean	SI, POST, mean	ET, PRE, SEM	ET, POST, SEM
E	0.27437	0.283005	0.00656936	0.00952651	1.79426	1.80876	0.0647058	0.0504473
K	0.357225	0.37696	0.0144909	0.0143105	1.85552	1.93755	0.0309518	0.073463
U	0.335665	0.323958	0.0122983	0.00989371	2.61696	2.41761	0.139909	0.137598
MT (s)
Monkey	ET, PRE, mean	ET, POST, mean	ET, PRE, SEM	ET, POST, SEM	SI, PRE, mean	SI, POST, mean	ET, PRE, SEM	ET, POST, SEM
E	0.253526	0.24389	0.0229635	0.0228877	0.336022	0.32431	0.0271455	0.0322269
K	0.317047	0.333765	0.00815324	0.00775969	0.357093	0.388933	0.0133501	0.00869314
U	0.396705	0.395835	0.0161176	0.0260318	0.476305	0.490761	0.0329517	0.0353278

## Sheet: Supplementary Fig. 3b
Supplementary Figure 3b
Performance of a reach-and-pull task with CNO/DCZ administration using the ipsilateral hand
Success rate
Monkey	ET, PRE, mean	ET, POST, mean	ET, PRE, SEM	ET, POST, SEM	SI, PRE, mean	SI, POST, mean	ET, PRE, SEM	ET, POST, SEM
E	0.97894	0.972587	0.0157929	0.0120239	0.650295	0.694025	0.0744768	0.0408595
K	0.954308	0.964639	0.0113948	0.006113	0.756904	0.780357	0.0141319	0.0297654
U	0.988013	0.986647	0.00511276	0.00658503	0.958454	0.917579	0.0125327	0.0123772
RT (s)
Monkey	ET, PRE	ET, POST	ET, PRE	ET, POST	SI, PRE	SI, POST	ET, PRE	ET, POST
E	0.327196	0.343523	0.0181472	0.0145017	1.78857	1.84258	0.170007	0.0939879
K	0.317619	0.320888	0.00686316	0.00895111	1.79268	1.77987	0.0342096	0.0697675
U	0.315884	0.303018	0.00829218	0.00563243	2.2723	2.04788	0.123185	0.0370652
MT (s)
Monkey	ET, PRE	ET, POST	ET, PRE	ET, POST	SI, PRE	SI, POST	ET, PRE	ET, POST
E	0.280186	0.291917	0.00746917	0.00955308	0.350344	0.332998	0.0129687	0.0130682
K	0.33654	0.348911	0.00880497	0.010434	0.388865	0.398148	0.0141848	0.0190651
U	0.335951	0.345515	0.00707045	0.00708705	0.401665	0.418455	0.0094131	0.0100873

## Sheet: Supplementary Fig.3c
Supplementary Figure 3c
Changes of wrist trajectroies with vechile administration
Trajectory deviation (mm)
Task timing	Monkey	ET, PRE, mean	ET, POST, mean	ET, PRE, SEM	ET, POST, SEM	SI, PRE, mean	SI, POST, mean	SI, PRE, SEM	SI, POST, SEM
at rest	K	4.22763	4.74344	0.176993	0.201121	3.62905	3.78523	0.17875	0.125862
at rest	U	2.8733	2.87847	0.176549	0.140353	3.85975	3.33312	0.238261	0.147405
during movement	K	4.4184	5.02039	0.225291	0.296843	4.86927	4.88876	0.183414	0.201309
during movement	U	6.78287	5.8873	0.403707	0.374859	7.47354	7.34099	0.361819	0.377014
Maximum speed (Rest, m/s)
Task timing	Monkey	ET, PRE, mean	ET, POST, mean	ET, PRE, SEM	ET, POST, SEM	SI, PRE, mean	SI, POST, mean	SI, PRE, SEM	SI, POST, SEM
at rest	K	0.203946	0.194504	0.0104974	0.00969714	0.182311	0.189941	0.00765758	0.00779633
at rest	U	0.111493	0.10582	0.00752519	0.0061792	0.132762	0.10539	0.00882496	0.00640256
during movement	K	0.781717	0.722571	0.00936447	0.0118619	0.745231	0.731392	0.0113815	0.00855507
during movement	U	0.760998	0.78345	0.00424578	0.00571827	0.714923	0.74754	0.00508794	0.0158223
Tortuosity
Task timing	Monkey	ET, PRE, mean	ET, POST, mean	ET, PRE, SEM	ET, POST, SEM	SI, PRE, mean	SI, POST, mean	SI, PRE, SEM	SI, POST, SEM
around Movement onset	K	1.59101	1.57097	0.01665	0.0157468	1.5396	1.56257	0.0148364	0.0182885
around Movement onset	U	1.32889	1.33277	0.00503	0.00504379	1.31379	1.34672	0.00532026	0.00658097
