# Supplementary material for: Subthalamic nucleus stabilizes movements by reducing neural spike variability in monkey basal ganglia
Source: Nat Commun. 2022 Apr 25;13:2233. doi: 10.1038/s41467-022-29750-2 (PMC9038919; doi:10.1038/s41467-022-29750-2)
Supplement: Supplementary file 5 — Source data [file 41467_2022_29750_MOESM5_ESM.zip › Source_data/Supplementary_Fig7.xlsx]

## Sheet: SFig7c - STN
Supplementary Figure 7c
Amplitude of cortically evoked responses in th STN (ms)
	early ex		late ex
neuron #	PRE	POST	PRE	POST
1	0	0	48.5139	61.7595
2	56.6671	132.785	0	0
3	0	0	25.7173	16.8413
4	0	0	45.7541	111.271
5	0	0	5.89007	0
6	0	0	10.4773	3.77662
7	0	0	5.8182	9.29477
8	3.61752	0	9.28752	0
9	71.1614	0	3.64296	100.899
10	0	0	94.6046	223.032
11	0	0	32.7818	11.3011
12	23.1505	23.0869	0	0
13	20.3536	20.7181	0	0
14	26.2649	28.9571	0	0
15	0	0	13.2347	4.0504
16	15.2231	13.1303	0	0
17	7.41403	19.811	0	0
18	52.9153	59.3061	0	0
19	16.0484	0	6.04463	6.86051
20	0	161.663	91.1457	0
21	163.774	287.515	0	0
22	19.0965	0	53.0524	3.43092
23	0	8.94717	42.0743	87.4156
24	4.11831	0	63.277	77.3752
25	30.3042	10.2811	0	0
26	11.2607	14.747	0	0
27	0	0	29.4406	0
28	0	0	3.84928	12.2688
29	12.0672	21.4658	0	0
30	24.9952	4.21797	0	9.82504
31	23.8068	36.2445	0	0
32	14.3195	11.942	0	21.6271
33	0	9.14323	7.63718	9.13838
34	0	0	18.0273	25.7133
35	82.3844	174.581	0	0
36	0	0	0	40.4754
37	42.8761	59.4956	0	0

## Sheet: SFig7c - GPe
Supplementary Figure 7c
Amplitude of cortically evoked responses in the GPe (ms)
	early ex		inh		late ex
neuron #	PRE	POST	PRE	POST	PRE	POST
1	12.9242	3.90643	-26.0562	-31.1813	5.77286	0
2	9.52301	0	-72.634	-197.045	0	0
3	22.7463	0	-59.4503	-94.1868	115.867	71.1527
4	7.84721	0	-100.04	-208.39	60.5662	0
5	71.7442	72.3895	-3.92298	-21.3201	135.764	260.032
6	92.2003	100.199	-5.28346	-15.4702	13.3309	35.4817
7	16.8796	5.61659	-87.1845	-106.598	371.861	161.766
8	33.8405	0	-87.5903	-50.8369	4.38243	386.689
9	3.62891	6.35905	-64.5963	-87.6172	36.047	240.288
10	30.548	31.3358	-71.7904	-121.595	291.934	327.257
11	36.2891	31.3761	-11.7065	-48.901	313.624	863.116
12	33.6887	18.1462	-40.7007	-61.5422	226.619	141.145
13	96.5191	5.90415	0	-18.9179	0	8.99175
14	26.5665	0	-28.6938	-36.3033	76.9073	154.373
15	20.4158	19.9926	-25.8765	-20.9358	355.228	765.264
16	46.4545	55.3802	-19.5579	-33.4055	279.742	403.24
17	10.5804	0	-16.3489	-57.0469	162.647	115.85
18	0	0	-88.3597	-121.019	104.035	0
19	147.714	0	0	0	0	171.78
20	62.0909	17.9218	-48.0217	-38.5279	298.809	324.643
21	47.3651	38.5927	-154.996	-134.908	453.284	291.411
22	37.2377	6.93275	-13.3612	-52.3855	279.851	303.791
23	9.66803	4.13041	-46.3042	-74.4719	27.8116	23.922
24	89.1758	61.9548	0	-3.80071	29.1023	32.7692
25	31.3333	3.6112	-5.37174	0	12.5239	0
26	19.4616	13.6204	-127.18	-125.518	49.1867	46.2706
27	60.9028	61.1693	-80.4738	-95.6787	150.416	149.586
28	69.2323	71.9417	-109.794	-101.816	50.154	43.6648
29	0	0	-177.3	-159.276	0	267.148
30	0	0	-68.0261	-88.8391	33.6183	22.0216
31	0	0	-96.3379	-75.3073	681.804	1028.96
32	49.7901	57.9147	-7.39473	0	75.4294	29.4249
33	15.2373	11.3911	-107.5	-165.425	200.252	261.338
34	0	0	-632.303	-840.017	0	0
35	8.79075	5.29235	-116.877	-148.285	0	0
36	47.03	50.6569	0	0	3.52662	0
37	29.949	0	-81.9227	-145.089	207.829	494.907
38	0	0	-142.598	-212.057	0	0
39	4.62182	0	-22.0282	-85.5997	70.0706	6.9782
40	16.9722	14.0961	-56.4273	-72.6928	583.493	580.757
41	0	0	-189.878	-185.097	0	0
42	6.92305	9.48458	-57.5552	-80.3711	371.388	244.87
43	12.3955	12.0903	-88.9632	-128.433	76.7724	6.4505
44	40.2277	36.4594	-8.45525	-25.9136	723.536	896.7
45	32.2676	29.4113	-23.7146	-64.3055	144.889	224.413
46	21.3811	5.6731	0	0	6.84235	5.49539
47	5.98997	3.48527	0	-10.1596	53.1078	131.43
48	0	0	-39.4618	-7.99875	132.483	299.213
49	132.246	0	0	0	0	212.919
50	0	3.35355	-32.8695	-43.2727	236.669	509.617
51	16.7034	0	-15.7754	-79.3301	140.236	67.7713
52	8.50999	4.16718	-39.336	-72.1988	38.4772	181.353
53	0	0	-73.5497	-111.557	553.179	262.709
54	4.33361	0	-65.9315	-98.0101	22.0518	79.5375
55	0	0	-62.4443	-92.6009	3.57373	36.864
56	27.4562	30.8925	-9.19679	-22.9277	197.977	201.743
57	9.34736	8.47243	-74.1416	-74.0272	11.2471	48.7072
58	8.43504	0	-77.0132	-128.124	53.0772	137.326
59	3.39401	0	-70.6572	-98.936	40.8729	12.4657
60	0	0	-111.675	-71.1987	31.594	5.6831
61	0	0	-38.2612	-82.1619	251.79	174.966
62	6.98839	0	-50.4226	-83.9272	177.987	53.8212
63	0	0	-3.58823	-279.116	12.2299	0
64	0	0	-308.365	-277.966	0	0
65	8.02542	3.82726	-52.56	-98.0742	49.0644	111.194
66	0	7.57682	0	0	24.6059	44.8984
67	27.0672	37.0441	-36.1598	-38.1592	20.7699	12.6683
68	0	0	-39.0538	-62.9581	53.78	102.516
69	23.0592	16.0744	-74.2492	-144.91	108.379	692.895
70	0	0	0	-11.1788	51.1324	64.5279
71	0	7.72984	-84.6639	-93.4722	136.415	0
72	8.28627	10.3166	-20.6773	-44.5575	236.725	212.455
73	0	0	-89.1882	-106.908	29.6352	44.4265
74	0	0	-106.111	-140.55	22.7724	51.5001
75	7.2755	7.15632	-170.782	-452.207	0	0
76	15.8087	6.76788	-20.7021	-28.887	120.033	344.729
77	0	0	-112.393	-139.49	37.4349	54.8149
78	0	0	-60.92	-91.9354	0	0

## Sheet: SFig7c - GPi
Supplementary Figure 7c
Amplitude of cortically evoked responses in the GPi (ms)
	early ex		inh		late ex
neuron #	PRE	POST	PRE	POST	PRE	POST
1	7.79554	0	-135.521	-161.743	8.02678	11.3107
2	6.17146	0	-101.545	-153.429	0	0
3	8.93816	0	-46.5808	-38.525	168.201	66.4043
4	12.2359	0	-3.63899	-10.7472	19.85	0
5	27.3734	8.47513	-107.288	-77.2825	0	0
6	71.5145	68.9308	-27.3875	-24.2766	0	17.931
7	8.91542	0	-17.4796	-28.1	39.5601	19.8974
8	17.0226	18.0649	-141.55	-104.127	24.5296	27.7979
9	3.39983	0	-98.2074	-74.8343	0	0
10	0	4.09718	-117.518	-53.5312	0	9.45087
11	0	0	-10.7791	-34.3719	0	25.9486
12	0	8.2475	-47.3311	-49.6424	114.273	45.7316
13	19.4799	0	-128.95	-155.882	6.89981	0
14	14.7929	148.476	0	0	5.73075	0
15	11.8118	0	-135.234	-130.359	18.442	22.0153
16	3.95786	3.32638	-237.133	-175.415	0	0
17	6.02962	15.4332	-3.56771	-102.074	45.0229	35.113
18	0	0	-22.4304	-35.4278	29.3442	40.3771
19	15.3034	12.0063	0	0	40.3233	20.5645
20	0	0	-37.4303	-47.5965	0	6.85694
21	31.5349	26.9225	-23.321	-29.3618	61.3161	124.505
22	110.605	106.126	-82.0729	-12.1288	0	0
23	25.4726	21.6763	-77.4136	-73.4901	0	7.1255
24	22.5352	33.7297	-119.224	-133.205	5.63588	14.9644
25	56.8307	61.6776	-57.5057	-82.7216	98.4296	295.825
26	51.2551	53.874	-41.0225	-41.9369	0	3.90422
27	0	3.47209	-25.5888	-20.771	0	3.78224
28	42.3455	37.3602	-32.3623	-76.223	21.5592	73.9578
29	54.911	25.5682	0	-6.85318	14.494	34.9017
30	9.40806	6.07166	-6.00619	-3.5014	0	0
31	49.0234	76.7165	-7.9255	-3.41063	0	0
32	40.3011	25.2964	-48.1767	-44.8233	35.2478	72.2866
33	51.0599	43.0844	-54.9086	-34.7611	0	11.7196
34	50.1769	46.6281	-86.262	-95.4092	10.6077	53.6078
35	35.6025	20.1659	-52.5942	-68.2968	43.5217	89.6013
36	22.8216	23.111	-89.3523	-126.956	0	0
37	20.4898	8.45873	-70.3399	-104.239	0	0
38	98.3166	88.4406	-57.6056	-41.9146	38.3018	38.9092
39	33.9599	32.3797	-297.453	-429.794	0	0
40	63.8619	49.2474	-390.946	-320.378	0	0
41	16.8444	6.26342	-115.562	-133.955	4.36617	18.0417
42	0	0	-166.802	-141.053	20.8346	32.2724
43	85.3804	85.7019	-50.1419	-42.2439	4.02655	3.99689
44	17.7108	18.4774	-12.2554	-11.8439	12.2624	10.5289
45	64.2632	74.5832	0	0	0	7.74807
46	26.4535	29.047	-129.312	-101.183	27.3542	9.54098
47	18.072	9.53101	0	0	10.5896	3.47295
48	111.04	62.4741	-27.7738	-36.9864	69.8596	97.7319
49	68.6431	43.3349	-10.5878	-12.8506	0	19.6621
50	12.0899	0	-36.6049	-83.8843	10.3111	26.7487
51	44.3547	30.4951	-85.822	-56.3292	47.6951	886.907
52	18.4421	3.68796	-13.7885	0	6.51875	0
53	21.3829	15.1708	-48.5004	-76.5999	89.8127	65.5547
54	11.7242	3.66658	-77.7079	-82.8134	252.371	201.738
55	9.75096	11.2447	-80.4309	-143.701	420.274	410.693
56	0	0	-48.3309	-64.5038	83.7568	72.8394
57	0	0	-106.575	-156.751	211.58	286.928
58	10.3053	0	0	-13.8037	169.191	178.128
59	0	3.79917	0	0	67.2964	57.572
60	6.06998	13.2617	-83.1462	-140.347	0	0
61	16.7903	0	0	0	0	5.78285
62	0	0	-220.112	-266.581	0	0
63	3.83644	8.51078	-147.028	-172.945	0	0
64	11.1228	14.7704	-225.001	-276.39	0	0
65	9.63036	11.92	-79.2264	-140.518	0	0
66	27.1916	15.4332	-51.2905	-80.5962	168.867	217.847
67	3.57546	20.4331	-8.74701	0	55.8973	5.51072
68	31.4802	29.7759	-61.4466	-79.0568	14.9792	51.2766
69	21.5041	23.6201	-60.2209	-66.3609	53.5326	95.8707
70	0	15.8071	-89.1947	-271.607	17.1407	0
71	16.1713	24.6176	-97.0166	-95.8582	16.6732	22.6551
72	9.28914	0	-9.03553	-4.09567	26.3387	5.51604
73	4.55046	5.8402	-156.59	-98.9829	90.8507	25.2912
74	7.23742	0	0	0	91.0584	80.0568
75	10.2921	0	0	0	15.3234	3.63825
76	0	0	-238.415	-338.341	0	0
77	0	0	-77.7449	-64.8553	9.2727	0
78	3.80167	12.1359	-11.4399	-22.627	35.28	18.4202
79	0	6.24104	-21.2007	-35.2638	167.301	108.442
80	0	19.822	-155.064	-156.994	8.75606	168.448
81	0	0	-117.186	-98.414	54.4067	15.2614
82	5.83147	13.8719	-99.9915	-127.949	79.1631	164.418
83	118.337	246.904	0	0	0	0
