# Supplementary material for: Subthalamic nucleus stabilizes movements by reducing neural spike variability in monkey basal ganglia
Source: Nat Commun. 2022 Apr 25;13:2233. doi: 10.1038/s41467-022-29750-2 (PMC9038919; doi:10.1038/s41467-022-29750-2)
Supplement: Supplementary file 5 — Source data [file 41467_2022_29750_MOESM5_ESM.zip › Source_data/Table1.xlsx]

## Sheet: STN - K
Table 1
Firing rate and response to cortical stimulation in the STN of Monkey K.
	Response to cortical stimulation
Firing rate (Hz)	SMA	M1
9.61702	FALSE	TRUE
8.44156	FALSE	TRUE
33.4026	FALSE	TRUE
20.0674	FALSE	TRUE
21.1084	FALSE	TRUE
41.5663	FALSE	TRUE
21.4217	FALSE	TRUE
36.9783	FALSE	TRUE
31.2987	FALSE	TRUE
16.2737	FALSE	TRUE
16.5895	FALSE	TRUE
5.87368	FALSE	TRUE
11.4848	FALSE	TRUE
14.9091	FALSE	TRUE
13.9753	FALSE	TRUE
17.033	FALSE	TRUE
2.59341	FALSE	TRUE
19.3333	FALSE	TRUE
25.8161	FALSE	TRUE
33.8025	FALSE	TRUE

## Sheet: STN - U
Table 1
Firing rate and response to cortical stimulation in the STN of Monkey U.
	Response to cortical stimulation
Firing rate (Hz)	SMA	M1
25.8049	TRUE	TRUE
52.5476	FALSE	TRUE
71.3884	FALSE	TRUE
75.4215	TRUE	FALSE
19.3429	FALSE	TRUE
33.8	FALSE	TRUE
27.3714	FALSE	TRUE
48.5714	FALSE	TRUE
10.5	FALSE	TRUE
39.9722	FALSE	TRUE
36.7391	FALSE	TRUE
31.8144	FALSE	TRUE
8.69903	FALSE	TRUE
40.8182	FALSE	TRUE
41.8571	FALSE	TRUE
37.0476	FALSE	TRUE
42.2857	FALSE	TRUE

## Sheet: GPe - K
Table 1
Firing rate and response to cortical stimulation in the GPe of Monkey K.
		Response to cortical stimulation
Firing rate (Hz)	High firing rate	SMA	M1
86.6186	TRUE	FALSE	TRUE
56.866	TRUE	TRUE	TRUE
98.0233	TRUE	FALSE	TRUE
134.047	TRUE	FALSE	TRUE
77.8025	TRUE	FALSE	TRUE
20.8148	TRUE	FALSE	TRUE
68.8354	TRUE	FALSE	TRUE
68.8101	TRUE	FALSE	TRUE
83.7215	TRUE	FALSE	TRUE
100.866	TRUE	FALSE	TRUE
58.2198	TRUE	FALSE	TRUE
68.9231	TRUE	FALSE	TRUE
50.7692	TRUE	FALSE	TRUE
33.6116	TRUE	FALSE	TRUE
15.5146	FALSE	FALSE	TRUE
63.6808	TRUE	TRUE	TRUE
10.4043	FALSE	TRUE	TRUE
65.8495	TRUE	TRUE	TRUE
64.0741	TRUE	FALSE	TRUE
81.0741	TRUE	FALSE	TRUE
69.4444	TRUE	FALSE	TRUE
59.2857	TRUE	FALSE	TRUE
149.102	TRUE	TRUE	TRUE
40.1538	TRUE	FALSE	TRUE
62.3516	TRUE	FALSE	TRUE
84.4533	TRUE	FALSE	TRUE
74.1067	TRUE	FALSE	TRUE
104.27	TRUE	FALSE	TRUE
84.8539	TRUE	FALSE	TRUE
73.0112	TRUE	FALSE	TRUE
103.178	TRUE	FALSE	TRUE
60.3111	TRUE	FALSE	TRUE
52.2222	TRUE	FALSE	TRUE
21.3636	TRUE	FALSE	TRUE
0.304	FALSE	FALSE	TRUE
84.0227	TRUE	FALSE	TRUE
150.941	TRUE	FALSE	TRUE
22.8471	TRUE	FALSE	TRUE
35.4091	TRUE	FALSE	TRUE
64.9024	TRUE	FALSE	TRUE
17.0244	FALSE	FALSE	TRUE
66.1707	TRUE	FALSE	TRUE
52.1463	TRUE	FALSE	TRUE

## Sheet: GPe - U
Table 1
Firing rate and response to cortical stimulation in the GPe of Monkey U.
		Response to cortical stimulation
Firing rate (Hz)	High firing rate	SMA	M1
102.456	TRUE	FALSE	TRUE
49.9241	TRUE	FALSE	TRUE
86.6835	TRUE	FALSE	TRUE
125.945	TRUE	FALSE	TRUE
22.9367	TRUE	TRUE	TRUE
89.6962	TRUE	TRUE	TRUE
55.443	TRUE	TRUE	TRUE
91.5909	TRUE	TRUE	TRUE
52	TRUE	FALSE	TRUE
77.1733	TRUE	FALSE	TRUE
91.76	TRUE	FALSE	TRUE
59.3735	TRUE	TRUE	TRUE
52.1205	TRUE	FALSE	TRUE
120.345	TRUE	TRUE	TRUE
70.5747	TRUE	FALSE	TRUE
87.5862	TRUE	FALSE	TRUE
30.8046	TRUE	FALSE	TRUE
94.9206	TRUE	TRUE	TRUE
111.556	TRUE	FALSE	TRUE
56.7123	TRUE	FALSE	TRUE
99.4023	TRUE	FALSE	TRUE
92.6111	TRUE	TRUE	TRUE
108.583	TRUE	TRUE	TRUE
100.444	TRUE	FALSE	TRUE
81.2099	TRUE	FALSE	TRUE
93.4074	TRUE	FALSE	TRUE
123.5	TRUE	TRUE	TRUE
37.1529	TRUE	FALSE	TRUE
81.2051	TRUE	FALSE	TRUE
83.5897	TRUE	FALSE	TRUE
46.4068	TRUE	FALSE	TRUE
113.288	TRUE	FALSE	TRUE
72.0678	TRUE	TRUE	TRUE
106.512	TRUE	FALSE	TRUE
108.732	TRUE	FALSE	TRUE
125.042	TRUE	FALSE	TRUE
46.2558	TRUE	TRUE	TRUE
88.6744	TRUE	FALSE	TRUE
23.5581	TRUE	FALSE	TRUE

## Sheet: GPi - E
Table 1
Firing rate and response to cortical stimulation in the GPi of Monkey E.
		Response to cortical stimulation
Firing rate (Hz)	High firing rate	SMA	M1
87.1316	TRUE	FALSE	TRUE
39.6053	TRUE	FALSE	TRUE
22.9737	TRUE	FALSE	TRUE
114.28	TRUE	FALSE	TRUE
104.145	TRUE	FALSE	TRUE
60.5714	TRUE	FALSE	TRUE
97.8095	TRUE	FALSE	TRUE
106.847	TRUE	FALSE	TRUE
92.4828	TRUE	FALSE	TRUE
7.92857	FALSE	FALSE	TRUE
63.6154	TRUE	FALSE	TRUE
55.7759	TRUE	FALSE	TRUE
83.6842	TRUE	FALSE	TRUE
5.152	FALSE	FALSE	TRUE
11.568	FALSE	FALSE	TRUE
70.944	TRUE	FALSE	TRUE
41.1936	TRUE	FALSE	TRUE
166.242	TRUE	FALSE	TRUE
111.984	TRUE	FALSE	TRUE
80.9677	TRUE	FALSE	TRUE
37.3274	TRUE	FALSE	TRUE
29.6283	TRUE	FALSE	TRUE
120.947	TRUE	FALSE	TRUE

## Sheet: GPi - K
Table 1
Firing rate and response to cortical stimulation in the GPi of Monkey K.
		Response to cortical stimulation
Firing rate (Hz)	High firing rate	SMA	M1
58.5833	TRUE	FALSE	TRUE
84.2913	TRUE	FALSE	TRUE
100.466	TRUE	FALSE	TRUE
124.925	TRUE	TRUE	TRUE
83.914	TRUE	TRUE	TRUE
89.7802	TRUE	FALSE	TRUE
91.7143	TRUE	FALSE	TRUE
120.769	TRUE	FALSE	TRUE
85.4945	TRUE	TRUE	TRUE
44.1176	TRUE	FALSE	TRUE
92.4941	TRUE	TRUE	TRUE
86.2823	TRUE	FALSE	TRUE
74.2254	TRUE	TRUE	TRUE
96.7606	TRUE	FALSE	TRUE
120.085	TRUE	FALSE	TRUE
75.8775	TRUE	TRUE	TRUE
67.2245	TRUE	FALSE	TRUE
64.8119	TRUE	TRUE	TRUE
50.6	TRUE	FALSE	TRUE
77.7111	TRUE	TRUE	TRUE
54.2222	TRUE	FALSE	TRUE
83.0101	TRUE	FALSE	TRUE
41.3111	TRUE	TRUE	TRUE
59.8667	TRUE	TRUE	TRUE
65.9111	TRUE	FALSE	TRUE
94.2222	TRUE	FALSE	TRUE
32.9787	TRUE	TRUE	TRUE
30.4255	TRUE	FALSE	TRUE
57.5532	TRUE	FALSE	TRUE
68.9778	TRUE	FALSE	TRUE
120.824	TRUE	FALSE	TRUE
62.7674	TRUE	FALSE	TRUE
71.5814	TRUE	FALSE	TRUE

## Sheet: GPi - U
Table 1
Firing rate and response to cortical stimulation in the GPi of Monkey U.
		Response to cortical stimulation
Firing rate (Hz)	High firing rate	SMA	M1
108.055	TRUE	TRUE	TRUE
132.639	TRUE	FALSE	TRUE
92.4722	TRUE	FALSE	TRUE
119.086	TRUE	TRUE	TRUE
77.2381	TRUE	FALSE	TRUE
94.3158	TRUE	TRUE	TRUE
65	TRUE	FALSE	TRUE
80.7273	TRUE	FALSE	TRUE
130.286	TRUE	FALSE	TRUE
114.753	TRUE	FALSE	TRUE
75.6296	TRUE	TRUE	TRUE
100.864	TRUE	FALSE	TRUE
70.1728	TRUE	FALSE	TRUE
58.0494	TRUE	TRUE	TRUE
64.3704	TRUE	FALSE	TRUE
131	TRUE	FALSE	TRUE
101.741	TRUE	FALSE	TRUE
119.412	TRUE	FALSE	TRUE
100.071	TRUE	FALSE	TRUE
102.451	TRUE	FALSE	TRUE
71.8028	TRUE	TRUE	TRUE
86.7324	TRUE	TRUE	TRUE
78.5634	TRUE	FALSE	TRUE
37.0455	TRUE	FALSE	TRUE
43.4483	TRUE	TRUE	TRUE
106.966	TRUE	TRUE	FALSE
99.6092	TRUE	TRUE	TRUE
73.7241	TRUE	TRUE	TRUE
105.385	TRUE	FALSE	TRUE
124.07	TRUE	FALSE	TRUE
